# Supplementary material for: Inhibition of colony stimulating factor 1 receptor corrects maternal inflammation-induced microglial and synaptic dysfunction and behavioral abnormalities
Source: Mol Psychiatry. 2020 Feb 18;26(6):1808–31. doi: 10.1038/s41380-020-0671-2 (PMC7431382; doi:10.1038/s41380-020-0671-2)
Supplement: Supplementary file 6 — Data Set 1 [file 41380_2020_671_MOESM6_ESM.xlsx]

## Sheet: Microglia modules
Supplementary Table 1: Lists of genes in microglial modules (Fig. 2a)
K-means clustering was performed on 14225 microglial genes (k=5), which determined 5 clusters based on enriched expression in immature microglia (IM), Juvenile microglia (JM), MIA immature microglia (MIA-IM), adult microglia (AM) and repopulated adult microglia (REP-AM).
IM Module (4681 transcripts: 4458 mRNAs, 223 ncRNAs)	MIA-IM Module (2816 transcripts: 2623 mRNAs, 193 ncRNAs)	JM Module (2318 transcripts: 2063 mRNAs, 255 ncRNAs)	AM Module (3276 transcripts: 3004 mRNAs, 272 ncRNAs)	REP-AM Module (1134 transcripts: 1064 mRNAs, 70 ncRNAs)
Prim2	Stx2	Ptdss1	Narfl	Tmed10
Obsl1	Rft1	Galntl6	Map2k1	Ndufa6
Lmx1a	Naif1	Camta1	Bin2	Rpl37
Khdrbs2	Gtf2a1	Gm10791	Scel	1810043H04Rik
Pgap1	Timp2	Sars	Flad1	Rassf3
Usp37	Mrgpre	Kat2b	Dubr	Mmd
Pask	Eya4	Rnf14	Slc35b4	Mrpl52
Cdk18	Zeb2os	Prss12	Gm20751	Tmem160
Mapkapk2	1700012D01Rik	Rcan1	Ksr2	St8sia1
Thsd7b	Tgfb1	Mrpl53	Tcp11l1	Pigs
Aspm	Tmem86a	Pip4k2b	Gphn	Zmiz2
Rnpep	Scnn1a	BC003965	Ggct	Mmp2
Stx6	Serpina3g	Mthfsd	Ino80d	Dnase1l1
Brinp2	Dnajc4	Phf14	Stk11	Ube2l6
Atp6v1h	Rtfdc1	Usp31	Prr13	Fbxl8
Cspp1	9530062K07Rik	Atp2c1	Arl2	Rpia
Slco5a1	C130036L24Rik	Pclo	Dnajb2	Shisa5
Kcnb2	Dyrk1a	Rhbdl3	F8a	Ms4a6c
Tfap2d	Jade1	Paqr9	Xiap	Bst2
Smap1	Samd15	Inppl1	Hist1h2bc	Apoc2
Uggt1	Prrc1	Ggt7	Mt1	Rtcb
Tmem131	Ttc39b	Nmnat2	Stk38l	5730416F02Rik
Eif5b	Otog	Nudt11	Aspg	Col14a1
Aff3	Sumo3	Rabgap1l	Top1mt	Gdf3
Mrps9	Glis1	Fmnl2	Apeh	Atp8b4
Nck2	Sh3glb1	Jph1	Wbp1l	Adgb
Uxs1	Mrps31	Arxes2	Angptl6	Tctex1d4
Col5a2	Ssh1	Spon1	Proz	Ifnlr1
Gls	E330020D12Rik	Mtmr11	Pstk	Lyz1
Myo1b	Adam33	Acaca	Tmco1	Lyz2
Asnsd1	Map3k1	Gpr137c	Abhd4	Ctse
Ccdc150	Ipmk	AA465934	Iqck	Ap1s3
Hecw2	Tmem30b	Brsk2	Gatb	Alox15
9430016H08Rik	4930539E08Rik	Pcdhb11	Cops7a	Ms4a4c
Satb2	Cd4	Ccdc160	B3galt6	Oas3
Nif3l1	Rcan3	Il1rapl1	Btbd2	Capg
Spats2l	Rab11fip5	Ttc39c	Pdk1	Sirpb1b
Raph1	Myh3	Meaf6	Gm29683	Kynu
Acadl	Snx5	Nudt8	Vwa5b1	Lcp1
Bard1	Epn1	Cdk16	Ccdc112	Acap1
Atic	Pcdhb10	Man2c1os	Nicn1	Ydjc
Nhej1	Sos2	Neurl3	Syngr3	Cacna1f
Epha4	Tnfaip3	Lrg1	Lmo1	Tspo
Nyap2	Cwf19l2	Cers2	Celf6	Tnfaip8
Trip12	E330033B04Rik	Fkrp	Pgm2	Pstpip1
Psmd1	Plekhh3	Arhgef37	Prkar1a	Sdc3
Sag	Klhl21	Tmem33	Prrc2b	Oasl1
Ugt1a7c	2610044O15Rik8	Ppm1h	Gpr27	Ccl5
Hdlbp	Gjb2	Cdk12	Gap43	Camp
Thap4	Hsd17b1	Txndc11	Lonrf2	Fxyd5
Cntnap5b	Cd38	Abhd14a	Sst	Zbp1
Pign	4833417C18Rik	Pla2g4e	Kcnn1	Cd52
Slc35f5	Pstpip2	Stag2	Cbarp	Sh2d1b1
Zranb3	BC100451	Zfp862-ps	Fezf2	Gapt
Lct	Rbm3	Med14	Itsn1	Mpzl3
Ipo9	Ier3	Atp5g1	SEPT3	Mtrf1
Crb1	Hspb6	Sh3bp2	Morn4	2410006H16Rik
Ncf2	Vsx1	Fkbp1a	Syt5	Vnn3
Dhx9	A930003O13Rik	Zfp263	Ube2ql1	Pilrb2
Lamc1	Fcrlb	Cars	D430019H16Rik	Pla2g4a
Cacna1e	Cldn4	Gldn	Mpped1	Mta3
Acbd6	Gna13	Myo7a	Tmem198	Oxr1
Abl2	Rnf13	Fam73b	Rnf187	Mical1
2810025M15Rik	Fgfr1op	Cyp2f2	Tcf20	Sod2
Pappa2	Dmrtb1	Cga	Pgap2	2610507B11Rik
BC055324	Adgrg6	Arl2bp	Amica1	1700025G04Rik
Uck2	Matn4	Syngr2	Mettl16	Rasa2
Copa	Kcnj2	Ap5z1	Macrod2	Mfsd7b
Exo1	Epcam	Ankrd17	Flrt1	Gm10012
Kif26b	Zfp433	Myadm	Srgap3	Itsn1
Nvl	Alkbh5	Vps50	Oxnad1	Spred2
Cenpf	Cdc40	Irf2bp2	Lrrc9	BC002163
Lpgat1	Zc3h12c	Fkbp5	Clpp	Slc25a12
Traf3ip3	Ccny	Olfr111	Rfxap	Cetn4
Plxna2	Ctrl	Nrbf2	Aph1b	Rhof
Lypla1	Cd2bp2	Lgals9	Wrnip1	Gcat
Mrpl15	Ing1	Evi2a	Higd1a	Mrpl48
Rrs1	Flcn	Ak2	Taf13	Spata24
Mcmdc2	1810044D09Rik	Itga6	Hs3st3a1	Smn1
Snhg6	Mtmr2	Fermt3	Abcg4	Trim7
Terf1	Ythdf3	Ccl4	Pef1	5730508B09Rik
Rpl7	Tbrg3	Mavs	Gal3st3	Echs1
Gdap1	Brd4	AW011738	Wdr73	Kdm8
Mcm3	Kdm3a	A330009N23Rik	Svop	Bcar3
Tram2	Akt1s1	Zbtb16	Rpp25	Ndufa8
Sdhaf4	Mrgbp	Grasp	Sgtb	Cox7a2
Ptp4a1	4930538K18Rik	Cept1	Mcf2l	Atp5l
Bag2	Tnrc6c	Scfd2	Akt3	Uqcrh
Ccdc115	Golga5	Naa60	Pdf	Mrpl51
Imp4	Jak2	Vps13a	B230216N24Rik	Mrpl42
Amer3	Tbcc	Arfgap2	Timmdc1	Tmem134
Coa5	Mctp2	Napg	Snap47	Calm1
Tsga10	Pkn1	Tsc22d3	Fsd1	Chrm4
Txndc9	Dpy19l4	Pwwp2b	Cntn2	Nudt2
Pdcl3	Stk11ip	MARCH8	Kcng1	Cdc42bpg
Rnf149	Gm16523	Tekt4	Kcnq3	Eno1
Cnot11	Slc5a6	Pik3r1	Timm21	Ndufc2
Il18rap	Zfp945	Edem3	Bivm	2810428I15Rik
Fhl2	Prr15	Cep350	Praf2	Atp5k
Tpp2	Gpr82	Mgst3	Itfg1	Mrpl35
Tex30	Sel1l	Arhgap27	Wrb	Atp5h
Kdelc1	Rabl6	Magef1	Ccdc91	Wnt6
Col3a1	Sap18	Gsn	Lonp2	Ptpmt1
Wdr75	Lrp4	Ugt8a	Taco1	Sp3os
Slc40a1	Micall2	Carns1	Nprl2	Aldh2
Nabp1	Lrrc32	Mag	Iqca	Rapsn
Nab1	Pcx	Cnp	Kirrel3	Polr2e
Ormdl1	Prkrir	Tmeff2	C630043F03Rik	Aida
Sf3b1	Arntl	Cldn11	Ccpg1os	Anapc13
Coq10b	9030612E09Rik	Nipal4	Kcnk2	Ndufb8
Mob4	Iqsec1	Fa2h	Scaper	Smdt1
Hspd1	Kcne1l	Tspan2	Gstm6	Pdcd2
9130024F11Rik	Gli2	Mog	Cdc42ep4	Nlrp12
4930558J18Rik	Gsg1l	Kndc1	Atp8b5	Arpp19
Sgol2a	Dner	Chn2	Fam229b	Snora7a
Clk1	Adgrl3	Enpp2	Morn2	B3gnt8
Bzw1	Kcnd2	Otub2	Arl3	Hdc
Casp8	Npas3	Rnf220	Kiz	Slc26a8
Nop58	Dpyd	Cldn14	Gm5126	1700018L02Rik
Sumo1	Fnta	Sp7	9530051G07Rik	Nudt15
Wdr12	Synm	Slc10a6	Kif27	Gse1
Cyp20a1	Gkap1	Dst	Swsap1	9230116N13Rik
Cd28	Spry3	Aff1	Foxp1	Zfp474
Icos	4930570G19Rik	Klf13	Hexdc	Rpp25l
4930487H11Rik	Prrx1	Srsf1	Fastk	Gabrg3
Eef1b2	Klhl5	Capn15	Mir3113	Xylt1
Fastkd2	Arhgap20	Mir8094	Smarcd3	Sash1
Ccnyl1	Lhfp	Eaf2	Ttc28	Cdkn2c
2810408I11Rik	Ptn	Ncf1	Serpini1	Slc41a3
D630023F18Rik	Pcdhb16	Ccl17	Trex1	Acsl1
Idh1	Tspan12	Prlr	Specc1l	Avpi1
Fn1	Fmo1	Rims2	Hyi	Smim12
Tmem169	Tgfb2	Spred1	Tcf15	Plscr1
Rpl37a	Bche	Tyw1	1700015E13Rik	Retsat
Cxcr2	Zic5	Kl	Gbe1	Sec11c
Arpc2	Ipp	Bfsp2	Xkr6	Fam20b
Cnot9	Bmp6	Plxnb3	Tmem150c	Nenf
Slc23a3	Ncam2	Kctd4	Flt1	Fam129b
Cnppd1	Gm10516	Rmdn2	Megf8	Hcfc1r1
Dnpep	4932438A13Rik	Il1rap	Dcst1	Ap1s1
Speg	Gas2l2	Olig1	2610005L07Rik	Bola3
Gmppa	Cdkl4	Deb1	Zfp458	Ndufa13
Fam124b	Grid1	Slc25a38	Map7d1	Ndufa12
Ncl	E130114P18Rik	Tyro3	Mkrn1	Ndufs7
Ptma	4933404O12Rik	Slain1	Ep300	E130012A19Rik
Cops7b	Rdh11	Efnb3	Map3k12	Ndufb10
Nppc	Ephb3	Wnt3	Cox11	Coq5
Eif4e2	Angptl1	Sox2ot	Gprasp1	Rad54b
Dgkd	Pcdhb9	Mcfd2	Hnrnph3	Fahd2a
Dnajb3	Sema6d	Sv2a	Frmd4a	Cox7a1
Hjurp	Pdhx	Dip2a	Wdr48	Ndufb3
Mroh2a	Tram1l1	Jam3	9030025P20Rik	Wdr25
Gbx2	Zfp354c	Adamts4	Pex10	Sri
Cops8	Lrrc23	4930452G13Rik	Ercc1	Txlnb
Rbm44	Ccdc108	Sccpdh	Mtrf1l	Snf8
Espnl	Pcdhb18	Tspan15	H2-Q2	Uqcc3
Scly	3110039I08Rik	Daam1	F830016B08Rik	Tulp4
Ube2f	Ccdc113	Agpat4	Myoc	Cox5b
Fam132b	Zfp61	Ptprd	Extl2	Nxt2
Hes6	Lrrn2	Plekhh1	Tmem65	Rnh1
Ndufa10	Arxes1	Eml1	Cnr2	Ceacam18
Gpc1	Fat1	Kat8	Ces1d	Calr3
Bok	Arhgap35	Farp2	Ago4	Rnu73b
Dtymk	Slc7a4	Ddx31	Fech	Myo1c
Ing5	Acap3	Kazn	Fam105a	Dennd1b
St8sia4	Nlgn3	Prima1	Cep83os	Cdc42se1
Ppip5k2	Cnst	Wnk1	Resp18	Ssc4d
Vps4b	Kcng2	Cdc37l1	Slc25a16	H2-Q1
Nifk	Nsmf	Cd209c	Zkscan1	Npc1
Tsn	Pex7	Gjc2	Gm15417	Vrk2
Inhbb	Zfp825	Btbd16	Kcns1	Ctdsp1
Ralb	Tbccd1	Ypel2	Rin3	Rab11fip1
C1ql2	Hp1bp3	Ubl3	Klhl30	Gm6194
Marco	Rab36	Myrf	Homez	Hmgcl
En1	Dnah7b	Slc44a1	Slain2	Nlrc4
Ddx18	Gm20554	Lgi3	Rnaset2b	Fam234a
Ubxn4	Clstn3	2810468N07Rik	Ppt1	Rbm7
Mcm6	Armc4	1700047M11Rik	B3gnt2	Akr1c13
Dars	Atp9a	Tprn	Fam149a	Nxpe5
Dyrk3	Dhx30	Secisbp2l	Sgsh	Ddx60
Ikbke	Gm11992	Ado	Pltp	Sdf4
Ppp1r15b	Rsph9	Atp9a	Tnfsf10	Atg5
Pik3c2b	Fdft1	Hhip	Ptp4a3	Ticam2
Snrpe	Ccdc189	Erbb3	Des	Cd9
Adipor1	A830082K12Rik	Phlda3	Cnn1	Qrsl1
Ube2t	Snap25	Gjb1	Slc9a7	Ankrd33b
Arl8a	Sobp	Jakmip3	Cst6	Rps6ka4
Timm17a	Sorbs1	Kcna1	Sesn1	Mir5107
Kif14	Nap1l2	Cpox	Phldb3	Ctsa
2310009B15Rik	Disp2	Mal	Pigz	Zfp819
Tpr	Lrrc4b	Tmem125	Hpgd	Tmem192
Rnf2	Nudt10	B630019K06Rik	Rnf141	Lacc1
Tsen15	Ptpn4	Ppp3r1	Hvcn1	Casp1
Arpc5	Chic1	Sgk1	Tnfaip8l2	Prdm1
Lamc2	Lrrc48	Sugp2	Cyp4v3	Slc35c1
Npl	Thra	Tpcn2	Zfp869	Rbms2
Rnasel	Pcdhgb1	AI450353	Plekhm3	Vipas39
Rgsl1	Zfp560	Naa16	Gm8369	Znrf2
Tor1aip2	Bbs1	Tdrd7	Cd300ld3	Man2b1
BC026585	Arl5a	Acot7	Ifnar2	Nfe2l2
Cacybp	Limch1	Fam214a	Tmem243	Usp12
Mrps14	Pyroxd1	Gde1	Chd9	Klc4
Dars2	Zbtb41	LOC664787	Ndst2	Zbtb8a
Tnfsf18	Rhobtb3	Gss	Fbxo7	Olfr99
Dnm3os	Maneal	Serpina3n	Stk10	Hdhd2
Mettl13	Kcnq4	Dnajc3	Aim1	Sepp1
Prrc2c	Usp42	Tmem245	Ppp6r1	4930486L24Rik
Tada1	Dync1h1	Rhot1	Rnf180	Furin
Aldh9a1	Acadm	Sh3glb1	Ripk2	Rassf4
Nuf2	Mkln1os	Rogdi	Abcc1	Mapk3
Sdhc	E530011L22Rik	Ago3	Herpud1	As3mt
Cfap126	A230056J06Rik	Syk	Olfml2b	Nagk
Ndufs2	Frmd5	Ube3a	Abcd2	Uqcc2
Ufc1	Gm10125	Zbtb40	Naprt	Chchd4
Vangl2	Pcdhga5	Mir1938	C1rl	Atg9b
Nhlh1	Caskin2	Stat6	Irf6	Prorsd1
Ncstn	D3Ertd254e	AU040320	Prf1	Fblim1
Casq1	Rbsn	Acp6	Asah2	Med28
Cfap45	Zfp84	Ikbkb	Myl9	Rab44
Tagln2	Zswim3	Vps37a	Pdlim3	Ifitm6
4933439K11Rik	Bmi1	Leng8	AI467606	Mirt2
Dusp23	Zeb1	Lrrc73	Mtus1	Il1f9
Fh1	Arhgef16	Pnisr	Pir	Mmp8
Opn3	E130307A14Rik	Zdhhc9	Wnt5b	Hp
Adss	Vtn	Lcor	2900060B14Rik	Aldoart2
Hnrnpu	Cdc26	Fam65c	1700028E10Rik	Mgam
Ahctf1	Enpep	Ubn2	Pecr	Il1r2
Parp1	Slc6a13	Gamt	Mir8112	Psme2
H3f3a	1700052K11Rik	Kdm7a	Acads	1600002K03Rik
Sde2	Mir23a	Prr3	Zfp69	Myo1f
Pycr2	Aif1l	Map4k2	Ptgfr	Rhoa
Wdr26	Fam114a1	Snx15	Golim4	Ebpl
Lbr	Pgm5	Fam173b	Mylpf	Pcbd2
Srp9	Ptrf	Lamp2	Gm684	Snapc5
Brox	Cyyr1	Plekha1	Sbspon	Tceb1
1700056E22Rik	Slc30a1	Srd5a1	Ttc38	Qrich1
Iars2	Wnt9a	Cntn3	Creg1	Ing1
Eprs	Dcaf4	Plet1os	Ppl	Pygo2
9630028B13Rik	Arpin	Itgad	Klhl38	Hbs1l
Lyplal1	Gpr153	Luc7l	Zfp639	Rplp1
Rrp15	Arl6	Zfc3h1	C1ra	Lpgat1
D1Pas1	Zfp637	Eps15l1	Ip6k3	Rps21
Smyd2	Bcorl1	Trnt1	Pnkd	Rnf113a1
Mfsd7b	Pcdhga4	Gpr176	Rpe65	Ceacam10
Nsl1	Bod1	Myo5c	Cytl1	E030024N20Rik
Fam71a	1110051M20Rik	Omd	9630028I04Rik	9130401M01Rik
Ints7	Pcdhga12	Atp10b	Klk8	Lrrc27
Nek2	Zfp316	Nfasc	Fmo2	Atp6v1c1
1700034H15Rik	Mtmr9	Camk2d	Inmt	Ilk
Camk1g	Zdhhc1	Tmem163	Alox12	Acot8
Ninl	Rras	Enpp6	Mon1b	Dtwd2
Rbms1	Ocln	Casr	Wtip	Ascc1
Kcnh7	Fam117a	Strn	Arhgef2	Cep57
Zak	Hcar1	Pcyt2	Crispld1	Atl3
Tspan18	Zfp781	Dusp15	Obscn	Idh3a
Rpn2	Hrc	Tmem117	Ahnak	Recql
Rae1	Nipal2	Gdf15	Mkl2	Lyrm5
Upf2	6330408A02Rik	9630013A20Rik	Srms	Rsg1
Kin	Six5	Dhcr24	Osbpl10	Akr1b7
Taf3	Acad10	Crtac1	Snupn	Kansl3
Cubn	Gatc	Rab33a	Tmem38b	Glg1
Rsu1	Bbs7	Abhd17b	Trpc5	Fam69a
Mrc1	Pnma2	Kif19a	Comt	4930556M19Rik
Arl5b	Mxra7	Bcas1os2	Phf21a	Sema4c
Gad2	Maoa	Gm6583	P4ha1	Wnt4
Pdss1	Mapk12	Crebzf	Echdc1	Fam222b
Edf1	Amotl1	Gm10863	Rptor	Phka2
Col5a1	Maged2	4930404I05Rik	Itm2b	Gabpb2
Wdr5	Fam217a	Tmbim6	Frat1	Arfip1
Tbc1d13	Itm2a	Adamts20	Gzmb	Exoc7
Pomt1	Pigp	4632427E13Rik	Gzma	Nlrx1
Nup214	Gulp1	Capn10	Nrip2	Clock
Pbx3	Nr2f2	1700007J10Rik	Angptl3	Dhx35
Gapvd1	Mmrn2	Dnajc1	Ccdc137	Hnrnpf
Mrrf	She	Lrrc45	Dcun1d3	Gpr141
Pdcl	Crip2	Lrch1	Dctn6	Snhg10
Nek6	Syde1	2810029C07Rik	Psma7	3300002I08Rik
Neb	Tnks1bp1	Wasl	Pou2f2	Slc38a1
Arl6ip6	Dsel	Cbl	Rora	Ndufa3
Psmd14	Notch3	Smim6	Kansl1l	Atp5j
Tank	Gm14634	Appbp2os	Tmem87a	Tcte2
Scn3a	Dnah8	Arhgef1	Snora81	Gskip
Cers6	Gm16062	Mir7213	Gm10532	Madd
Lrp2	Asb10	Bhlhe41	Slc39a4	Sgk3
Ppig	6720489N17Rik	Map3k6	Plec	Irak4
Tlk1	Fndc10	Capn11	Ak1	Arhgdib
Hat1	3110045C21Rik	Depdc5	Tlr11	Sult6b1
Ola1	Bambi-ps1	C330006A16Rik	Vps28	Far1
Cdca7	Ikbip	1110002L01Rik	Gm6225	Cmtm7
Mtx2	Lrrc6	D030018L15Rik	Rspo1	Rab43
Agps	Itga8	Snora65	Rbfox1	Plbd2
Sestd1	Crnde	Sis	Pi16	Gcnt1
Ube2e3	Poll	Il12rb1	Gm5129	Prr33
Dnajc10	Trdmt1	Col20a1	Snord17	Hcar2
Zfp804a	Ankfn1	Plet1	Rpph1	Ntpcr
Nup160	Rgs9	Vimp	Rmrp	Samd9l
Ckap5	Tcte1	Snora23	Lars2	Gm15908
Trp53i11	Dnali1	Dnajb6	Mir6236	Tnfsf8
Hsd17b12	Tanc1	Pcyox1l	Rn45s	Pdcd1
Ext2	0610040B10Rik	C030034L19Rik	Id1	Tnfsf13b
Cstf3	Slc19a1	Unk	Lima1	Haao
Mpped2	Oplah	Man1b1	Podxl	Cdkn2a
Kif18a	Fosb	Cdc42ep2	Kbtbd13	Gm8909
Mettl15	Gm6297	Donson	Naalad2	Pold4
Fmn1	Dnaja1	Npb	Bmx	Galnt7
Aqr	Map3k7	Slc5a3	Ssu2	B2m
Dph6	Sucla2	Snord32a	Nos1	Fgr
Ino80	0610009B22Rik	3110056K07Rik	Sema3g	Mpeg1
Bub1b	Otx1	Atp13a1	Vgll3	Napsa
Fbn1	Rbm46	Ppp1r13l	Net1	Lamtor4
Galk2	C230035I16Rik	Id2	Inpp1	H2-T22
Stard7	9530077C05Rik	Cep95	Mecp2	Ifi44
Itpa	Pcdhgc3	Jdp2	Sult5a1	Ccni
4930473A02Rik	Spry2	Vmp1	Shroom4	Ddx58
Pcna	Sox9	Phf8	Tpcn2	Irgm1
Prokr2	Fzd9	Samd1	Nmral1	Xaf1
Jag1	Hmgcll1	Mbnl2	Sult2b1	BC147527
Kif16b	Pdha1	Atg16l2	Naip7	Nlrc5
Xrn2	B230118H07Rik	Ensa	Clock	Ero1lb
Apmap	Hap1	Fbxw2	Mat2b	Alox5ap
Tbc1d20	Gm11837	Slc25a33	Dedd	Rgs1
Mapre1	Zkscan16	Mir6992	Snora78	Ifit1
Chmp4b	Gm5089	Bod1l	Gne	Phf11d
Raly	Kcnj11	Derl3	Arf2	Plk3
Pigu	Acad9	Pi4k2a	Adcy9	Smim3
Rbl1	Pde7b	Mfsd14a	Dnajb4	Bach2os
Dlgap4	Sox2	Impact	Tmem50a	1600014C10Rik
Ctnnbl1	Ccdc81	Kctd6	Laptm5	Adam15
Gm14204	2810001G20Rik	Mef2d	Zzz3	Ifi35
Top1	6430571L13Rik	Snord19	Blnk	Flt3
Tox2	Riiad1	Sh2b2	Dhrs3	Hps1
Pkig	Ugt1a6a	Dyrk2	Tbxas1	Gpsm3
Stk4	Gnaz	Skil	Dock2	Ifih1
Dnttip1	Mageh1	Ttc14	Unc93b1	Pvt1
Ncoa5	Gli3	Vps51	Pnpla7	Hs3st3b1
Arfgef2	Fbll1	Btbd9	Pld4	Icosl
Zfp64	Ccdc184	Metap1d	Ankrd13c	Trpm2
Tubb1	3830408C21Rik	Vav2	Grik5	H2-DMa
Cdh4	Ptpn5	Gramd1a	Vps26b	Gpr18
Gmeb2	Pipox	Nxf1	Pcbp4	9330175E14Rik
Dnajc5	Gsk3a	Mafg	Akap6	Frmd4a
Hspa14	Wdr93	Csf1	Pnmal1	Slc11a1
Fam107b	Ak7	Gm25500	Sel1l3	Nlrp1a
Sephs1	Ccdc180	Wsb1	Pnmal2	Zfp36l1
Nudt5	1700012B09Rik	Ciart	Pantr1	Slc28a2
Cdc123	Dynlrb2	Tpra1	Kctd7	Psd3
Gata3	Ppp1r36	Tmem86b	0610011F06Rik	Cdkn1b
4930412O13Rik	Ccdc146	Spdya	Lztr1	Sh3bp2
Rbm17	Gpr55	Wdfy2	Cluap1	Gbp3
Vim	Dnajc12	Sphk2	St6galnac3	Gbp6
Tmem236	Ccdc187	1600020E01Rik	Gm15800	Pid1
Gm13315	Cog6	Azi2	Kmt2a	Plekhf2
Commd3	Dennd2c	Gabpb1	Scrn1	Cd274
Enkur	Fam216b	Zfp131	Klhl8	Ccrl2
Yme1l1	Spag16	Csk	Snx27	Sowahc
Mastl	B3gat2	Atp6v0b	Ttll5	H2-Q5
Pax8	Brinp1	Ptprj	Syngap1	Prg2
Mrpl41	Galnt13	Arl4c	A530058N18Rik	Tmed8
Zmynd19	Lrrtm3	Lrmp	Nupr1l	Tap1
Entpd8	Cldn9	Zbtb24	Scd2	Epsti1
Ssna1	Adamts5	Nfkb1	Stmn4	Gdpd3
Stpg3	Pnpla3	Tlr1	Fam161b	Itpripl2
Tubb4b	Nalcn	Pik3cg	1700007K13Rik	Sgpp1
Uap1l1	Nova1	Pcsk7	Zhx2	Gpd1l
Dpp7	Tm7sf2	Tmco4	Katnal1	Mthfd2
Fcna	Rab5c	Zc3h7a	E330009J07Rik	Os9
Phpt1	Wdr72	Arhgap30	Gm561	Rinl
Pmpca	Slc28a3	Derl1	Rab11fip3	2010111I01Rik
Rpl7a	Snora75	Armc5	Tmem80	Fgf2
Surf4	Gpr17	Gpatch2l	1500004A13Rik	Slc41a2
Cacfd1	Rpain	Slc12a9	Asb1	Osgin2
Adamtsl2	Steap1	Rnf130	Zmat3	Cpne2
Cel	Slc13a4	Tmc6	Tmem179	Smim14
Mrps2	Cab39l	Khdrbs1	Ano3	Tmem50b
Setx	Opcml	Glb1l	Lingo1	Tmem221
Cercam	Igsf9b	Fkbp15	Pitpnm2	Ccr2
Urm1	Chst5	Gpcpd1	Ndufaf5	Slamf9
Gle1	Sqle	Nsmaf	B230217O12Rik	Slamf7
Set	Cyp51	Gm5127	Kcnv1	Ifit3b
Wdr34	5730480H06Rik	2010109I03Rik	Bckdhb	AW112010
D2Wsu81e	Hes1	Kcnk12	Fam195a	Tmem176a
Nup188	Fyn	Tubgcp5	Cbs	Sp100
Ptpa	Plat	Tcp11l2	Cth	Amz1
Ier5l	5730559C18Rik	Ublcp1	Uros	Ncf4
Ntmt1	Rassf10	Fam199x	Scd4	Atf6
Ptges	Tdrd3	Bsg	9330182L06Rik	Gpr171
Prrx2	Dscam	Trio	Adora2b	Ccdc12
Tor1a	Col18a1	Trpm4	Nxpe2	Psmb10
Exosc2	3632451O06Rik	Klf3	Crot	Atp1a3
Uck1	Neto1	Actg1	Wscd1	Sorl1
Slc25a25	Ppef2	Tapt1	Cdh10	Hivep2
Dpm2	Slitrk4	Afap1l1	Letm1	Cmpk2
Pip5kl1	Syt9	Polr3a	Dab1	Rab29
Ptrh1	Ackr1	Mbd6	Ddo	Pld3
Angptl2	Slc5a7	Cds2	2810032G03Rik	Trpv2
Hspa5	Slitrk6	Khnyn	Slc27a1	Mmp13
Rabepk	Mia	Foxn3	Ap4s1	Osbpl3
Phf19	Mb21d2	Slc25a53	2310069G16Rik	Hgf
Stom	Vash1	Ranbp10	Hspa1a	Cdhr3
Lhx2	Ltbp3	Ctsf	Hspa1b	Mbnl1
Psmb7	Dhcr7	Gm9776	Hspa1l	Nucb2
Olfml2a	Rnf44	Noxo1	P4htm	Fkbp1b
Rpl35	Sgk1	Tchp	Adamts20	Prkacb
Arpc5l	Wfdc2	Cyb561d1	Cyp2j6	Il10
Ppp6c	Sostdc1	Ptafr	Gpam	Chil3
Mmadhc	Ttr	Irf4	Bcan	Wfdc17
Gm13498	Prr32	Erf	Ncam1	Ms4a4b
Rnd3	Col8a2	Hfe	Cdh20	Ifitm3
Rif1	Slitrk3	Tnfrsf1b	Frmpd1	Phf11b
Stam2	Ccdc68	Sh3tc1	Gabra4	Il2ra
Prpf40a	Vat1l	Mir6990	Epdr1	Hepacam2
Rprm	Wdr86	Usp24	Rasl10a	Tmem176b
Nr4a2	Snord34	Siglecg	Htra1	Clec12a
Cytip	T2	Fhl3	Slc1a2	Tespa1
MARCH7	Muc6	Ifitm10	Fgfr3	Klrb1b
Ly75	Cd55	Gm11696	Rab21	Zmynd15
Tbr1	Wdpcp	2810021J22Rik	Rprml	Ch25h
Bbs5	Efcab1	Tigd2	Kif1b	5430427O19Rik
Sp5	Col4a4	Neurl2	Lin7b	Btbd19
Gad1	SEPT8	Rnf144b	Efhd1	Srgn
Gorasp2	Mcu	Rad9a	Fam20a	Pilra
Cybrd1	Ntrk3	9330133O14Rik	Hepacam	Pxdc1
Dlx1as	Tdrkh	Zfp709	Slc7a10	Cxcl13
Dlx1	Lrrc4	Cbx4	Slc1a3	Fgl2
Dlx2	Chd6	Nostrin	Lsamp	Egr3
Sp9	1700040L02Rik	Klhl20	Ephx4	Psmb8
Chn1os3	Asb3	Nfx1	St3gal4	Pyhin1
Rbm45	1700096K18Rik	Cobll1	Atp6v0e2	BC094916
Prkra	Fer	Fam122a	Fam234b	Gm2a
Zc3h15	Car8	Kcnk4	Prr16	Parp9
Tfpi	Gucy2f	Ankrd12	Car10	Rtp4
Btbd18	Slc16a9	Rnf103	Itgb8	Pydc3
Med19	Tmem132d	Ldb1	Cecr5	Usp18
Ypel4	3110035E14Rik	Phf23	Rnf181	Ifit3
Zdhhc5	Nkx2-2	Fcho2	Klf15	Slfn5
Clp1	Islr	Slc4a7	Chst2	Oas2
Timm10	Lhx1os	Ap4e1	Stxbp6	Lgals3bp
Slc43a3	Vipr2	Snord37	Syndig1	Dhx58
Ssrp1	Acnat1	Samd8	Asic2	Bcl2a1d
Lrrc55	Calb1	4931406C07Rik	Gm14326	Cst7
Aplnr	Dbpht2	Pcdh7	Slc25a29	Oas1a
Ndufs3	Clec1a	Grpel2	Ttll8	Ifi204
Psmc3	Pex1	Mtmr3	Lrtm2	Ccdc109b
Mybpc3	9930014A18Rik	Tceanc	Entpd2	Phf11a
Spi1	Pnlip	E130112N10Rik	Slc13a5	C130050O18Rik
Dgkz	Abhd5	Pnrc2	Slc7a2	Scimp
Commd9	Myo1e	Bri3	Gabbr2	Gcm2
Apip	Meox1	Tlr6	AI464131	Med11
Cat	Emid1	Aim2	Slc7a11	Isg15
Nat10	C1ql1	Zfp984	Mmd2	Oasl2
Lincred1	Cntn6	Irf1	Kcna2	Rsad2
Lmo2	Acan	Atxn7	Sgcb	Cd244
Pin1rt1	Pdgfra	Hbp1	Grid2	AA467197
Eif3m	Sstr1	Zscan29	Elfn2	Ms4a6b
Rcn1	Arg1	Mob3c	Flywch2	Mx1
Lin7c	Lasp1	H2-K2	Cntn1	Ifit2
Ccdc34	Fap	Flcn	Tnfaip6	Sirpb1a
Nop10	Hist1h2bg	Bmp2k	Tppp3	Clec5a
Katnbl1	Slc7a14	B4galnt2	Tmcc3	Pip5k1c
Grem1	Wif1	Fdx1	Pfkp	Il1bos
Arhgap11a	Lrrc28	Xlr4a	Sspo	Il23a
Gjd2	Gpr25	2810429I04Rik	9430041J12Rik	Tnfsf9
Fam98b	Zfp382	Ace	Pafah1b1	Bcl2a1c
Srp14	Srebf2	Spns1	Cadm4	Apobec1
Ankrd63	Shc4	Mtfmt	Fam161a	Gm6654
Knstrn	Dpp10	4931431C16Rik	Srr	Cxcl16
Bahd1	Grik4	Abcc10	E130215H24Rik	Bcl2a1a
Casc5	Vps13b	Wdr53	Catip	Cd14
Rad51	Mettl14	P2rx7	Rragb	Tnip3
Dnajc17	Hydin	1700001L05Rik	Fam120c	Ifi203
Rhov	1110012L19Rik	Rnf166	Pamr1	H2-T-ps
Chac1	Rfesd	Rab43	9330188P03Rik	Fam19a1
Gm14207	B430212C06Rik	Gm12992	Slc20a2	S100a4
Dll4	Cc2d2a	Gm5547	Gm266	Rgs18
Nusap1	Gprc5c	BC037704	Gja1	Mdfic
Oip5	Kctd12b	Leprot	Car5b	Ctsc
Rtf1	Slc6a12	Gns	Rgag1	Ifi27l2a
Mapkbp1	Dock1	Ddhd2	Abca8b	Siglec1
Ehd4	Nodal	Zdhhc7	Nphs1	Slc2a6
Pla2g4f	Elp4	Heatr5a	Ngly1	Tgfbi
Serinc4	Tcea3	Plgrkt	Pacsin3	Pqlc3
Hypk	Ddx59	Cfhr2	Zfp641	Spn
Pdia3	Smim8	Zfp219	Sypl2	5031425F14Rik
Ell3	Ubtf	Gatsl3	Hyal1	Gm21188
Sord	4930519F09Rik	Phf21a	Acot6	Oas1h
Trim69	Ech1	Med22	Clcn2	Sgk1
Shf	Pcca	Gm16998	Pttg1	Sp140
Bloc1s6	Zmpste24	Per2	Tom1l2	Usp45
Myef2	Lyrm4	Gm21284	Zdhhc18	Hmgxb4
Slc24a5	Mir1894	Tcirg1	Dnaja3	Hacd2
Eid1	Cyb5b	Elmsan1	Hk1	Adap1
Blvra	Dtd2	Gm4787	Fgfr2	Ppp1r3d
Ncaph	Dffa	Mir761	Gabrr2	Hoxb4
Snrnp200	Nog	Mir7-1	Dus4l	Stbd1
1810024B03Rik	Fam124a	Ccdc106	Hibch	Rgs14
Adra2b	Mid2	1700020I14Rik	Hltf	Dok3
Dusp2	Tymp	Pmvk	Phkb	Parp12
Gpat2	Stox1	Rreb1	Tspan14	Trim30a
Mrps5	Kcnk9	Tsix	Ino80dos	Gm5431
Bcl2l11	Parva	Larp4b	9430021M05Rik	Parp14
Gm14005	Pcdh1	Tmem185b	Atg3	Rnf114
Anapc1	4930578C19Rik	Abhd12	Elovl5	Stat2
Slc20a1	Irx1	Plxnb2	Spred1	Myh13
Chchd5	Slc30a10	Alg1	Gdf10	Rnf150
Ckap2l	Dstn	Hspb3	Purb	Gm19557
Stk35	Boc	Acp2	Kif1a	Selt
Snrpb	Lrp11	Prps1l1	Gm11549	Whsc1l1
Nop56	Fastkd3	Saysd1	Lgr6	MARCH5
Cpxm1	Grtp1	Ghdc	Scrg1	BC049352
Tmem239	Pm20d2	Lrp10	Igsf11	A930015D03Rik
Vps16	Gm13375	4933406I18Rik	Agt	Eif2ak1
Mrps26	Cfap46	Mir1898	Dio2	Cdk2ap2
Slc4a11	Nek11	Polr3gl	Asxl2	Stau2
Spef1	Mtor	Sipa1l2	Ttpa	Dhdh
Cdc25b	Smim20	Bfar	Slc30a9	Cox17
Tmem230	Gosr2	Rabgap1	Mir1249	Lap3
Trmt6	Casz1	Lemd2	1500011B03Rik	Zfp524
Crls1	Cbr4	Casd1	Adam11	Pfdn5
Esf1	Ptov1	Frmd4b	Tfcp2l1	Irak3
Snrpb2	Ppp1r15a	Kif21b	Wscd2	Cyb5r1
Rrbp1	Cyb5r3	Hmg20a	Tdo2	Mocos
Snx5	1110038F14Rik	Rccd1	9330162012Rik	Agpat2
Crnkl1	Chst15	Scarb1	Micalcl	1190007I07Rik
Insm1	Kank2	Wnt2b	Traf6	Gm4013
Cd93	Ece1	Gpr107	Mt2	Ocel1
Entpd6	Gper1	Adamts14	Cplx3	Aldoa
Gins1	D830031N03Rik	Fbxl6	Npas2	Rasa4
Tmem74b	C130074G19Rik	Slc9a3r2	Atg4c	Man2b2
Psmf1	Stx17	Kank3	Alg12	Fam26f
Fam110a	Kdelc2	Stx5a	Hdhd2	Lrguk
Srxn1	Lrrfip1	Ppp1r12a	D030047H15Rik	Trim43c
Scrt2	Zkscan5	Trmt13	Gm14169	Traf3
Sox12	2310057M21Rik	Plcg1	Mapk4	H2-Bl
Mcts2	Prkacb	Brwd1	Agap1	Naglu
H13	Arid1b	Ercc5	Ppp4r4	Syngr1
Pdrg1	Gm2061	Rbpms	Rmdn3	H2-Q10
Xkr7	Egfr	Scaf8	Plcxd2	H2-D1
Tm9sf4	Frzb	C920021L13Rik	Tspyl4	H2-K1
Plagl2	Farp1	Dock9	Pantr2	Chst12
Nol4l	Atad1	Rbm20	Cisd1	Crip1
Cdk5rap1	Camsap2	Rasal2	Syt16	9030617O03Rik
1700003F12Rik	Zfp46	St3gal5	Tmem63c	Il10rb
E2f1	Appl1	Ppp6r2	Scn2a1	Ank
Eif2s2	Sorcs3	Rras2	Grin1	Fam129a
Ahcy	Usp51	Zfp40	Prkcg	Tmem238
Procr	Greb1l	Mief2	Pcolce2	Mppe1
Eif6	Trim62	Oaz3	Tdgf1	Fam3c
Gdf5	Tshz1	Slc9a1	Plcd4	Bik
Spag4	Vezf1	Chpf2	Arrb1	Mrpl44
Scand1	Poldip2	Tmigd3	Snhg20	Trmt5
1110008F13Rik	Ndufv1	Plek2	2210416O15Rik	Pirb
Dsn1	Gas1	2410016O06Rik	Tmem28	Exoc6
Nnat	Gk5	Arrdc1	Hrk	Ctsh
Slc32a1	Gm10785	Ralbp1	Ttbk1	Lat2
Fam83d	Tgfbr3l	H6pd	Thra	Tor3a
Srsf6	Rnf219	Tspan4	Coq9	Eif4e3
L3mbtl1	Tbc1d30	Sox15	Syt17	Galnt3
Ift52	Alx3	Gm15326	2010204K13Rik	Psmb9
Mybl2	Spen	2610203C22Rik	1110008P14Rik	Rarg
Oser1	Cep120	1700067K01Rik	Dnm1	Hcst
Pabpc1l	Supt7l	Lyn	Dlg2	Arl11
Ywhab	Hivep1	Haghl	Rab15	Cd48
Slpi	Polg2	Ppil2	Pgbd5	Tmed3
Rbpjl	Dgke	Mblac1	Ppp1r3g	Ergic3
Sys1	Gm4285	Atxn7l1os2	LOC432842	Myl12b
Pigt	Ndufv3	Ints10	Dgkz	Cmip
Ube2c	Ednrb	Rrbp1	Eno2	Cdk14
Mmp9	Alk	Fhod1	Tph2	Helz2
Ocstamp	Cnpy1	Card9	Diras1	Cxcl9
Zfp663	Rnd1	LOC105246506	Camk2b	Aif1
Sulf2	Nelfa	Snora16a	Ndrg4	Padi4
Cse1l	Baz2a	Zfp710	Dnajc27	Wipf1
Ddx27	Pdgfrl	Mir3060	Extl1	Ly6g
B4galt5	Ankmy2	Gpr61	Adcy5	Ly6c2
Spata2	Cldn19	Skiv2l	Hsd11b1	Lcn2
Snai1	Slx4	Zgpat	Napb	Retnlg
Pard6b	Sds	Dcaf17	Tesc	Wfdc21
Adnp	Gpalpp1	Zfp672	Sepw1	Itgb2l
Fam209	Alas1	Rnpepl1	Slc35e4	Ltf
Cstf1	Cog2	Trip11	Trnp1	S100a8
Rbm38	Edc3	Usp53	Slc17a7	Ngp
Vapb	Epor	1110032A03Rik	Syn2	Plbd1
Npepl1	Sdc4	Gm2011	Fbxo31	Cd177
Nespas	Ccl24	Fbxo8	Gnal	Borcs5
Ctsz	Egfl7	Trappc10	Necab1	Myo3b
Nelfcd	Bmp2	Mocs2	Ak5	Vps41
Gnas	Gm15708	Ptar1	Serp2	Hdac9
Atp5e	Tsc22d4	Zfp956	Zfp72	Spryd7
Slmo2	Trabd2b	Mlycd	Rnf208	Fabp4
Adrm1	Adamtsl3	Tada2b	Syp	Foxd2
Ogfr	1500011B03Rik	Tbcel	Aco2	Cd34
Dido1	Mfap5	Pon2	Gstm5	Tns4
Ythdf1	Tspan10	Rbm11	Sparcl1	1700112E06Rik
Ppdpf	Prdm13	A930007I19Rik	Tmem47	Chrm3
Samd10	Tchh	Dennd4c	Abhd14b	Tctex1d2
Polr3k	AF529169	Adck1	Crym	Rxrg
Rsrc1	Optn	Slc16a4	Guk1	Cpne3
Zfhx4	Mreg	Cidea	Tmod2	Fbxw4
Zfp704	Ptgdr	Slc47a1	Rab11fip4	Gm826
Proser1	Eea1	Igfbp6	Suox	Atxn3
Veph1	Srd5a3	Stk32a	Pex11a	Timm9
Gria2	Lonrf3	Pcdhb13	5031439G07Rik	Btk
Fstl5	Naga	Slc9b2	Dbndd2	Abca17
Nup210l	Cyp2a5	Gfap	Cyp4f15	Golga2
Capza1	Slc35f6	C1ql3	Abr	Arhgef6
Dkk2	Mfsd5	Lingo3	Etnppl	Galnt1
Sec24b	Selenbp2	4931414P19Rik	Caly	Pik3ap1
Cenpe	Ssbp4	Cyb5rl	Fam19a5	Hist1h1d
Adgrl2	Cxcr3	Elmo3	Ankub1	Wdr41
Slc44a5	Dapl1	Car4	Rgs20	Reps1
Mrps28	Fsd2	Plppr4	Tmem240	Lrmp
Stmn2	Retnla	Cntn1	Enpp4	2510009E07Rik
Gm9833	Hmcn1	Atxn7l1	Ppp2r2c	H2-M2
Pde7a	Slc16a1	Nfkbia	Arhgdig	Epha2
Fndc3b	Pomk	Tifa	Kirrel2	Larp1b
Atp11b	Adh1	Morc3	Phactr3	Tasp1
Ccna2	Ccdc82	Rmnd5a	Tmem229a	Apoe
Fat4	Xkrx	Akap13	Ank2	Znrf3
Sclt1	Ercc4	Rnf170	Paqr8	Smim15
Noct	Pdk4	Gm11201	Atp1b2	Rtp1
Frem2	Slc16a11	Slc33a1	Slc22a4	4930599N23Rik
Tsc22d2	Icam5	Zbtb1	Cpe	Tuba8
Tiparp	Aplp2	Rilp	Ntrk2	Ensa
Rarres1	Tmem98	Fam98c	Cyp46a1	Snhg4
Kpna4	Ret	Ski	Fndc5	Prune2
Nmd3	Zfp410	Zfp810	Kcnj10	Cracr2a
Fnip2	Fendrr	Stambpl1	Slc39a12	Fuca1
Tmem144	Tead3	Ddx43	Vamp2	Alcam
Tmem154	Sorbs3	Gna15	Inf2	Ptcd2
D930015E06Rik	Zic2	Gpr146	Hcn2	Xist
Mnd1	Ddr2	Dusp7	Cend1	Ctage5
Crabp2	Cngb1	C8g	Ivd	Sh3kbp1
Smg5	Vsig10	Stx3	Gm20300	Pddc1
Rnf115	C1qtnf2	Tspan17	Ntsr2	Mfsd14b
Sec22b	Foxf1	Gng4	Kcng4	Csk
Wdr3	Kcne4	Fhl5	Lgi1	Gm7102
Atp1a1	Lrrc8b	Mgp	Slc25a23	Pikfyve
Igsf3	Dpp4	2900076A07Rik	Klhdc7a	Fam49b
Kcnd3	Lrrc71	Zfp626	Acot11	Tnfrsf11a
Rap1a	SEPT10	Mast3	Aldoc	Stk17b
Psma5	Spock2	Slc15a2	Grin2c	Fzd7
Celsr2	Pdlim1	Pdxk	A330076C08Rik	Rap2a
Gnai3	Rgs5	Cep152	Abat	Gm11110
Vav3	Tbx18	Tmem168	Dok7	Ucp2
Col11a1	Tbc1d2	Nkiras1	Setd7	Sap30
Sec24d	Gpr63	Plekhb2	Mroh7	Ifngr2
Gstcd	Zdhhc2	1700025N23Rik	Megf10	Hlx
Tacr3	Shisa6	Fam180a	3300002P13Rik	Fam78a
Manba	Col19a1	Nr1d2	Nwd1	Cyp4f16
Trmt10a	Ncan	Naip6	Cyp2j9	E230013L22Rik
Hs2st1	Prss35	Dock10	Arhgef19	Osm
SEPT15	En2	Snord12	Acsl6	Snord89
Clca2	Gtpbp10	C4a	Gabrb1	B4galt7
Zzz3	Ptprz1	Rbm47	Gpr37l1	Olr1
1110015O18Rik	Col16a1	Acly	Lcat	Plppr3
Zbtb10	Npas1	Abcb7	Abhd3	Gm10767
Car13	Barhl2	Mob3b	Atp1a2	Nfkbid
E2f5	Vwc2	Abca7	Acsbg1	Gltp
1810022K09Rik	Guf1	Zdhhc23	Slc6a1	Arl5c
Ythdf3	Pms2	Vps13d	Btbd17	Tnf
Bhlhe22	Vstm5	Pik3cd	Tspan7	Malt1
Gyg	Cdkn2b	Nrg2	Bbox1	Slc37a4
Nceh1	Mis12	Rab14	Itih3	Usp30
Rpl22l1	Gbas	Supt20	Ppp1r1b	Nr4a1
Mecom	Ildr2	Cep63	Clu	Usp25
Lrrc34	Glce	Kmt2d	Gpc5	Lmln
Mrpl47	Evpl	Tmc7	Otud7a	Tln1
Ndufb5	Zfp959	Kdm1b	Wfs1	Tram1
Actl6a	Nexn	B3galnt1	Ncs1	Ndufaf6
Fxr1	Slc1a6	Phlpp2	Rcan2	Zc3hav1
Exosc9	Uncx	Gpr165	F3	Gpr132
Trpc3	Lhx1	Gtf2h2	Timp4	Plek
Pabpc4l	Slc22a3	Wasf2	Dbx2	Adssl1
Pcdh18	Mamdc2	1810062O18Rik	Tmem56	Rhog
4930577N17Rik	Asic4	Sft2d1	Gpm6a	Rab20
Naa15	Pla2g3	Mir6955	Tmem184c	Ap1s2
Ndufc1	Chrna4	Gm16861	Gabra5	Rpl12
Ufm1	Mab21l1	Fam129c	Fam107a	Larp1
Alg5	Pcsk9	Mlxip	Prodh	Ppia
4933417G07Rik	Rgs16	Pigm	Lamp5	Tgif1
Commd2	Neurod1	Zfp451	Mical2	Tmem189
Serp1	Ppp1r14c	Kcna7	Syndig1l	Tmbim6
Eif2a	Fam101b	Mapk7	Cabp1	Ccl3
Siah2	1700020D05Rik	Rrp1b	Kcnh3	2310035C23Rik
Igsf10	Bmp4	Rcbtb2	Phactr1	Csf2rb
Gmps	Chml	Lrrn4	Cox8a	Treml2
Ssr3	Jarid2	Zfp62	Cox6a1	Chd7
4931440P22Rik	C6	Hmgcs1	Ptprn	Got1
Ccnl1	Angptl8	Alb	Nptx1	Orc4
Gfm1	Npff	Rp2	Cdh22	Ehbp1l1
Mfsd1	Slc22a21	Lekr1	Sh2d5	Mvp
1110032F04Rik	Ccdc154	Nsun6	Cxcl14	Erap1
Smc4	Helz	Dcaf11	Rasgrp1	Grn
Trim59	Gprc5a	Per1	Adk	Asah1
Pdcd10	Prkag2	Cwc22	Pcp2	Slc45a4
Etfdh	Pkd2l2	Galnt12	Adora1	Trim14
4930579G24Rik	Lias	Evl	Rph3a	Cnnm4
Ppid	Sar1b	Cntrl	Mfsd6	Lsm10
Fam198b	Serpinb6c	Rab4b	Sec14l1	Ppbp
Lrat	Stra6	4930593C16Rik	Dlgap3	Il1rn
Plrg1	Slc39a2	Ssbp1	Fam174a	Acsl5
Sfrp2	Slc25a15	Sema4c	Spop	Thap6
Rps3a1	Selp	Pced1a	Coro1a	Mir155hg
Mab21l2	Smoc2	Lrwd1	Krt12	Mir1982
Cd5l	Pms1	Fstl3	Rap1gap2	Tradd
Etv3	Zfp800	D430042O09Rik	Plin4	Klhl6
Isg20l2	Hpdl	Pacsin2	Syt7	BC049715
Prcc	Slc26a7	Pnp	Stk32c	AI607873
Hdgf	Nov	Eif2b4	Ppp1r3e	Zc3h12d
Nes	Nphp3	Hmg20b	Sycp2	Coro1a
Apoa1bp	Mir5133	D830046C22Rik	Slc25a19	Eif4ebp1
Iqgap3	Cntn4	Orc4	Vgf	Pgd
Glmp	Wnt16	Pank4	Amn	Nccrp1
Cct3	Stac	Pdgfc	Tmbim1	Taldo1
Tmem79	Slmap	Dapk2	Pex16	Baz1a
Pmf1	Pcdh10	Lrrn1	Clcf1	Spcs3
Lamtor2	Dnah7c	Gal3st1	Cdh19	Plcg2
Lmna	Gm14295	2700046A07Rik	Endod1	Fcgr4
Ssr2	Tnk2	Epn3	Clip2	Ly86
Mex3a	Foxb1	Olig2	Dleu2	Tbc1d8
Rxfp4	Gdpd2	Stk39	Rab3b	Gaa
2810403A07Rik	Il17rb	Catsper2	2310061I04Rik	Taok3
Msto1	Bag3	1810010H24Rik	Ermp1	Hexa
Fdps	Nfs1	Snord35a	Gfap	Ptpn18
Thbs3	Sp3	Gm9079	Dsg2	Acot10
Fam189b	Car3	Ndnl2	Snord4a	Hscb
Hcn3	Tnik	Gm7120	Dock5	Hacd4
Efna1	Agk	Yars	6430503K07Rik	Rpl21
Dpm3	Polr2l	Preb	Polr1b	Lrpap1
Efna4	Grin3b	4930594C11Rik	Rarg	Afp
Shc1	Tex264	Tbc1d10b	LOC100505025	Abcb1b
Pygo2	Phex	Szt2	Pgp	Slc35d2
Cks1b	Spsb3	Mterf3	Ift57	H60b
Ube2q1	Creb3l1	Rnf122	Adgrb2	A130077B15Rik
Chrnb2	Rnf43	Hcfc2	LOC105245869	Nanos1
Gm19710	Gm24148	Zc3h8	Lrrc8d	Daxx
Atp8b2	S100a3	Pelo	Cept1	Trex1
Hax1	A930009A15Rik	Zfp318	Golga3	Trmt2b
Slc39a1	Msln	Pfas	Pcyt1b	Nadk
Crtc2	Gin1	Nsdhl	Spata5l1	Sec14l1
Rab13	1700028K03Rik	Rab3gap2	Ap3s1	Iah1
Jtb	Pcdhb15	Ptger1	Dock3	Klrg2
Ilf2	Gm12522	Pde3b	Chgb	B3gnt7
Lor	Fdx1	Frmd8	Atp5c1	Tyrobp
S100a11	Slc30a4	Ly6g6e	Prg4	Stx7
Mrpl9	Adamts15	Cd164	Camkk1	Ndufa1
BC021767	Pigyl	Rock2	Slc6a7	Dnajb14
Psmb4	Zfp687	Fam193a	Ampd2	Limd1
Tmod4	Cnep1r1	Acap2	Brsk2	Rab3d
Scnm1	Thbs2	Osbp	4930402H24Rik	Tigar
Vps72	Rab31	Gm4532	C230037L18Rik	Ggh
Mllt11	Tbx15	Lrrc39	Ptges2	Anxa5
Cdc42se1	Dcaf5	Slc7a8	Csf2rb2	Gatm
Ctsk	Cnrip1	Tbc1d14	Cdc14a	Htra3
Gm4349	Fam175a	Anapc16	Mta3	Fbxw17
Mcl1	Top3a	Tbpl1	Sumo3	Myo5a
Mrps21	Dnmbp	Trappc8	Mzt2	Coro7
Aph1a	Armc1	Igflr1	Cant1	Npc2
BC028528	Wipi1	Ncoa4	Tnni3	Cyba
Vps45	C920006O11Rik	Clgn	Spns2	Fcer1g
Bola1	Fam204a	Creb3l2	Gm16897	C3
Sf3b4	Ino80c	BC024978	Gm4841	1810034E14Rik
Gm15441	Sfrp4	Brf1	St8sia6	AI839979
6330549D23Rik	Cd209f	Med12l	Pon3	Fuca2
Polr3c	Klkb1	Usp20	Chst1	Ddi2
Gpr89	Cpped1	Zfp697	St14	Arhgap24
Chd1l	Foxd3	Mical3	Dnaaf3	Ldlrap1
Prkab2	Mettl22	Clic3	Itpr3	Atf1
Adam30	Cirbp	Zfp598	Vkorc1	Rhbdf2
Wars2	Zc3h6	Lemd3	Depdc7	Anxa11
Ttf2	Pcif1	Slc38a9	BC064078	Dse
Slc22a15	Spata25	Smg1	Dnajc25	Tnfaip2
Nhlh2	Crtc3	Ppp1r9a	Scap	Serpinb8
Nras	Itih2	Cul1	Cpne9	Mroh8
Ampd1	B930059L03Rik	Snta1	1600010M07Rik	Bri3
Bcas2	Kif13a	Zfp619	Trem2	Itgax
Ppm1j	Aig1	A630001G21Rik	Twf2	Cd68
Fam19a3	Clcn5	Mboat7	Gdf9	Cxcr4
St7l	Mpv17l2	Nhlrc2	Lhfpl2	Cxcl1
Ddx20	Lrp1	Bace1	Ctbs	Gab3
Wdr77	Suds3	4930528A17Rik	Fbxo40	Fut4
Lrif1	Tmem106c	Trip4	BC005624	Cxcl2
Lamtor5	Immp1l	Schip1	Tmub1	Cfp
Rbm15	Rora	Cep170	Gm16701	Aph1c
Gstm4	Lingo4	Zfp292	Tesk1	Lgals1
Atxn7l2	Hist1h2ae	Tsacc	Gda	Cxcl10
Gpsm2	Trhde	Gm13889	Gm12942	Asns
Prmt6	Bre	Yod1	Txnrd2	Pqlc1
Dph5	Asic1	Tmem44	Axin1	Slfn3
Rtca	2610301B20Rik	Med12	Jph3	Cd300ld
Alg14	Cyp4f17	Prpf39	Panx2	Tlr2
Dnttip2	Snord52	Pik3c2a	Camk2n2	Ccl2
Neurog2	Gnaq	B230219D22Rik	Sgsm2	Dpy19l1
Larp7	Sh2d3c	Apbb3	Abhd8	Zbtb42
Zgrf1	Prpf18	Stradb	Stx1b	Mbd2
Cfi	Atpaf1	Zfp236	Brsk1	Ifnb1
Gar1	Eral1	Prdm15	Shank1	Slc26a11
Rpl34	Polr3e	Rps6kb2	Jph4	Eif2ak2
Ostc	Slc25a46	Dhx33	Tex2	Foxn2
Hadh	Hsbp1	Scfd1	Stac2	Hnrnpul2
Aimp1	Snhg11	Impg2	Snap25	Coa6
Cisd2	Snx16	Ogt	1700003M07Rik	St3gal1
Ube2d3	Rab34	Onecut2	Asphd1	Atrnl1
4930539J05Rik	Pwp2	Ctgf	Scrt1	Vps13c
Slc39a8	Gas5	Trpm3	Cpne4	Bola2
Lamtor3	Cfap157	Elovl6	Wsb2	Gapdh
Adh5	Gfpt2	Aacs	Sdsl	Glrx
Metap1	Intu	Msc	2900052N01Rik	Epb41
Gtf2b	Hdac4	Taf4	Car11	Map4k1
Lmo4	Ttc4	4930557K07Rik	Rida	Glipr1
Odf2l	Dapk3	Slco3a1	A330074K22Rik	Krr1
Znhit6	Chga	Xpnpep3	Dynll2	Coa4
Cyr61	Zbtb5	A930013F10Rik	Vti1b	Slc30a5
2410004B18Rik	Ralgapa2	Ankrd23	Adra2c	Dck
Bcl10	Pfkp	Arnt	Chil1	Npm3-ps1
Mcoln3	Masp1	Tmem19	Nxpe3	Anapc11
Rpf1	Kcnh2	Plscr3	Tmem59l	Cyb5r4
Gng5	Kidins220	Tmem150a	Cpne5	Cpd
Cryz	Cby1	Sgms1	Vstm2l	Tkt
Lrrc40	Nr2f1	Mdfi	Plekhb2	Ero1l
Srsf11	Cntnap2	Prkab1	Nme3	Rsph3b
Nrd1	Ppp2r2b	Sp1	Map2	Mrps16
Clvs1	Elk1	Tmem41b	Dok6	Tomm7
1110037F02Rik	Irx5	Cd163	Krt9	Ncoa7
Erp44	Slc2a13	Rpp38	Hapln4	Slirp
Plppr1	Dbndd1	Ick	Gpr26	Nedd9
Vcp	Tmem178	Clk4	Arf3	Rrp7a
Tnc	Pcdhga9	Ciz1	Zfp931	Eno1b
Cdk5rap2	Atp7b	Luc7l3	Ctxn1	Actr3
Zdhhc21	Klhl29	Sppl2b	Begain	Piwil2
Cntln	Lgals12	Elovl1	Tmem151b	Hspe1
Ssbp3	Npdc1	Fam188a	Grm2	Uqcrq
Tie1	Mark1	Ripk4	Gabra1	Cox6b1
Noc2l	Ebf4	Kcnj13	Cpne7	Ak8
Plag1	Spsb4	Slc29a1	Sowahb	Trps1
Fam110b	Mmp24	Cldn2	A930005H10Rik	Nav2
Cdh17	Efhc1	Ncor1	Gm20594	Mmp14
Nbn	Myo16	Birc2	Endog	Gtf3a
Nkain3	Herc3	Baiap2l1	Galnt9	Mina
Tstd3	Slitrk1	Rnase2a	Pitpnm1	Glb1
Coq3	Cadm3	Plpp4	Prkar1b	Dut
Mms22l	Dpp6	Tnr	Hint3	Esyt1
Cnr1	Cfap100	Cdh18	4921533I20Rik	Rbks
Kif24	Dnah6	Sema3d	AI413582	Trabd
Ube2r2	Nme5	Nprl3	Mir3091	Vars
Melk	Iqcd	Barx2	Lilra5	Mgat2
Dcaf10	Dnah11	Zfp488	Zfp831	Ccnd1
Abca1	Gfer	Chadl	Ppp2r5c	Lrrfip1
Zfp462	Rnmtl1	Arrdc2	Hist1h4k	Igsf6
Ikbkap	Tsen2	Tgif1	Sdf4	Aoah
Svep1	Cped1	Ccl8	Lyrm9	Emp3
Ptgr1	Pih1d1	Serf2	Inppl1	Sptssa
AI314180	Sugp1	Nfkbie	Pvt1	Nup210
Susd1	Mtg1	Snhg15	Cd74	Gm16907
Snx30	Psmd5	Gtf2ird2	Tnfsf12	Rad54l
Slc31a1	BC023829	P2ry6	H2-Eb1	Slc1a5
Tmem268	Mrpl10	Spsb1	H2-Aa	Itga4
Zfp618	Pcdhgb5	Eif2b3	H2-Ab1	Nfxl1
Pappa	Qsox2	Sh2b1	Gimap3	Anln
Kdm4c	Pcdhgb6	Klhl25	Ipcef1	Ptger2
Frmd3	Lman1	D930015M05Rik	Tgm2	S1pr2
Bnc2	1700016K19Rik	Nde1	Slamf6	Pitpna
Mllt3	Fhl4	Ear2	Bend6	Rraga
Focad	Epb41l5	Shprh	Emc9	Lsm7
Elavl2	Gtf2e1	Gm11744	Nlrp1b	Tpst1
Alg6	Gabrb2	Polg	Itgb2	Rai14
Mier1	Myo5b	Diaph2	H2-T23	Anxa1
Lrp8	Ift80	Cnot6l	Gngt2	Soat1
Yipf1	Spire2	Rrp8	Pfkfb4	Tor2a
Faf1	Macrod2	B230307C23Rik	Parp4	Sh3pxd2b
Osbpl9	Fam212b	Otoa	Ccdc71l	Zfas1
Spata6	Kcnc1	Mib1	D6Wsu163e	SEPT6
Kif2c	Rps6kl1	Bbc3	Mob3a	Uba52
Eif2b3	Pbx4	Aebp2	Mgat5	Mir703
Cfap57	Unc79	Slc35a3	Pak1	Cebpzos
Grik3	Foxj1	Gm17066	Tnnc1	Cdkn1a
Gnl2	Fam227a	Rbm26	Pgm2l1	Kxd1
Txlna	Ptprf	Gpr157	Cox7c	Gm6548
Mecr	9230110C19Rik	Rnf111	Sh2b1	Man2a1
Epb41	Fam196a	Klhl15	A330009N23Rik	Cdkn2aipnl
Rpa2	Itfg2	Slc43a2	Alpk1	Dna2
Rpl11	Meis1	Tnip2	Leprotl1	Rap2b
Kdm1a	Saxo2	Card19	Mpc1	E2f2
Hspg2	Ift81	Mir186	Ankrd9	Tmsb4x
Crocc	Stk33	Map3k2	Herc6	Cotl1
Draxin	Dnah1	Trim23	Nudt18	Gdi2
Ctnnbip1	Fbxo16	Thumpd2	Nrtn	Ets2
Kif1b	Gad1	Kdsr	Cpeb2	Ints12
Ube4b	Wdr54	Zfpm1	Smim13	Dr1
Errfi1	Katnal2	Pdp2	Nefh	Med21
Megf6	Fank1	Tgfbr2	Shank2	Rab7b
Ssu72	Wdr92	Peli2	Nrgn	Magohb
Tgs1	Mllt1	Tm7sf3	Clec2l	Sephs2
Rps20	Stag2	Slc25a28	Ndufaf7	Tmem123
Chchd7	Shroom1	Slc22a12	Fbxo9	Foxd2os
Impad1	Pou6f1	Cd209g	B4galt6	Spaca9
Fsbp	Dap3	Cant1	Vipr1	Milr1
Tmem55a	Calcrl	Hagh	C4b	Mrpl30
Atp6v0d2	Vegfc	Fam72a	Gm16793	Rpl41
Faxc	Arhgef15	Ccdc152	Pdgfa	Fig4
Srsf12	Fgd5	Nudt16	Tagap	Dnajc15
Rars2	Zfp934	Osbpl2	Tagap1	Zdhhc13
3110043O21Rik	Tmem51	Catsperg1	Rps6ka5	Cast
Aco1	Glt28d2	Zbtb7a	Pck2	Iqgap1
Ndufb6	Sigirr	Usf2	9330136K24Rik	Sh3bgrl3
Toporsos	Vwf	Pxmp4	Siglece	Ptpn7
Topors	Emcn	Clec3b	Arap1	Prdx5
Smu1	Efcab12	Cir1	Smpdl3b	Antxr2
Dnaja1	Ybx2	Foxo1	Pmepa1	Slfn9
Nol6	Gpr21	Ankrd39	Map3k5	Mrpl33
Aqp7	Acyp1	Msl1	Atf5	Cmtr1
Ubap2	Zfp786	Pik3c3	Uhmk1	Zfp599
Dctn3	Gtf2h3	Nr2c2	Il13ra1	Slc25a24
1700022I11Rik	Ppp1cb	Ip6k1	Tifab	Ccdc69
Fam214b	Cachd1	Ktn1	Batf3	Ptprv
Pigo	Bcar1	Pard3b	Psd4	Dram1
Stoml2	Tmem223	Usp6nl	1810011H11Rik	Zfp395
Arhgef39	Prmt1	Rab11fip2	Ctsd	Isoc1
Car9	Ttc21a	Tspyl2	C1qb	Sdhb
Hint2	Ptprs	Fam219aos	Iscu	Lta4h
Glipr2	Afap1	Slc37a4	Cmklr1	Csgalnact2
Gm12504	Zfp184	4930426L09Rik	Slc29a3	Ndst1
Rnf38	Ccdc3	Dnajb12	Itgb5	Mtrr
Exosc3	Rbm3os	Dusp3	Uba7	Rbpj
Aldh1b1	Ankrd42	Pisd	Tnfrsf14	Il18bp
Igfbpl1	Zkscan2	4732471J01Rik	Extl3	Slc2a3
Ncbp1	P4ha3	Gpx4	Gsap	Gm16982
Xpa	Atl1	Pex13	Znfx1	Ago2
Anp32b	Rala	4933439C10Rik	Fam46c	Adam10
Nans	Fra10ac1	Socs6	Tmem150b	Rbms1
Sec61b	Paip2	Casp9	Snph	Bst1
Nr4a3	Isca1	Gm15880	Zfp296	Mitd1
Tex10	Lsm14b	Whrn	Ywhah	4933433G19Rik
Mrpl50	Akap9	Uckl1os	Dock8	Hpcal1
Smc2	Ccdc24	Ube2q2	Bmyc	Mrps15
Nipsnap3b	Stk36	AI987944	P2ry10	Psme1
Fsd1l	Tcaf1	D930020B18Rik	Alox5	Psme2b
Rad23b	Jakmip2	Pnp2	Cyp27a1	Myo1g
Actl7b	Fzd3	Snord49a	Snx20	Tep1
Fam206a	Zfp334	Tmprss5	Gm12250	Plau
Txn1	Kctd15	Frmd7	Dtx3l	Trim55
Ugcg	4833422C13Rik	Psph	Trim34a	Mapkapk3
Prpf4	Tsc22d1	Ikzf5	Gna12	Gm14005
Bspry	Jag2	Cog3	Irf8	Ifi30
4933430I17Rik	AI661453	A830010M20Rik	Tmem175	4930455G09Rik
Pole3	Hdgfrp3	Col11a2	Fam217b	Trem1
Orm2	Zfp558	Dpy19l3	Fcgr1	Emilin2
Orm3	Enc1	Inadl	Tlr13	Mvb12a
Atp6v1g1	Lancl3	Dnm3	Ppt2	Plp2
Rasef	Zfp575	Nf1	Ptprc	Sart3
Tmem261	Jmjd8	Xlr	Fcgr2b	Hspb11
Lurap1l	Wdr24	Rab4a	Sema4d	Il1a
Psip1	Galnt14	Snhg12	Ccrl2	Csf2ra
Haus6	Lzts1	Bpgm	Lnpep	Tm4sf5
Plin2	Ttc3	Fbxl17	Il17ra	Apobr
Rps6	Ltbp1	Atp6ap1	Slfn8	Fcnb
Mtap	Dnal4	Man1a	Themis2	Ifi205
Tusc1	Crb2	Ptpn1	Lpxn	Gbp8
Gm12657	Gng3	Gm12359	Prkcd	Pilrb1
Plaa	Atcay	Rin2	Gm4951	Mcemp1
Hook1	Ap3b2	Wdr81	H2-DMb2	Slfn1
Lepr	Map9	Zfp839	Trpv4	Trem3
Pde4b	Lhcgr	Slc15a4	Comp	Snx10
Slc35d1	Srrm3	Irf2	Spint1	Acod1
Mrpl37	Pou3f2	Tbc1d10a	Was	Sh3bgrl2
Lrrc42	Gdap1l1	B4galt1	Acer3	Noa1
Ndc1	Tenm1	Pde1b	Pik3cb	Rps6ka3
Magoh	Zfp451	Mysm1	Zmynd8	Emb
Coa7	Inha	Rnf169	Abca13	Tes
Gpx7	Zfhx2	4632404H12Rik	Ptp4a2	Ms4a4a
Prpf38a	Syn3	Csnk1e	Samhd1	Msr1
Orc1	Rian	AW549877	Tgtp2	Il1b
Btf3l4	D630039A03Rik	Qk	Igtp	Clec4e
Kti12	Kdm5b	Slc17a9	Trim12a	Cxcl3
Cdkn2c	Xpr1	Lims1	Rnf13	Pdpn
Cmpk1	Magee1	R3hcc1l	Zufsp	Lpcat4
Lrrc41	Tub	Cerk	Emc10	Ptgs2os2
Nasp	Tmem29	Prickle4	Lypd1	Ptgs2
Akr1a1	Pbx1	Tbc1d31	Oscp1	Prss16
Ccdc163	Cfap52	Rffl	Trib3	AI662270
Prdx1	1700028P14Rik	Aup1	Ddx28	Cd69
AV051173	Tmem94	Ermap	Ociad2	Mndal
Urod	9530053A07Rik	Sbf1	Synj1	Kcna3
Rps8	Cbln1	Kat5	Bud13	Gpr65
Snord55	Zfp341	Sema4b	Slc25a30	Cyp4f18
Cdc20	Wiz	MARCH10	6530402F18Rik	Cybb
Ebna1bp2	Ccdc65	Pias1	Ptprn2	Runx3
Svbp	Nemf	Peak1	Cntnap2	Htra4
Ybx1	Serpinb1b	Serpinf1	Eps15	Il12b
Ppih	Morn1	Cdadc1	Ap1ar	AI504432
Foxj3	Rnf214	Ust	Trim37	Msrb1
Foxo6	Rsph4a	1810041L15Rik	F730043M19Rik	Prtn3
Ctps	Aldh1l2	Snx22	Chmp5	LOC100038947
Col9a2	Vwa3a	Sc5d	A330023F24Rik	Qpct
Rlf	Rsph1	Prkcq	Mir124-2hg	Mpo
Mfsd2a	Fhl1	Slc1a1	Tagln3	A930006K02Rik
Ppie	Kif6	Shisa8	Rab3c	Snx1
Pabpc4	Fbxl12os	Sox10	Rgs8	Luzp1
Akirin1	Maats1	Tbl1xr1	Chd3	Vdr
Rhbdl2	Capsl	Fat2	Gpr88	Gnptab
Rragc	Nek5	Emc7	Rtn2	Shcbp1l
Utp11l	Carhsp1	Cbr2	Gpr22	D330045A20Rik
Sf3a3	Bbof1	1700020N01Rik	Kctd1	Ccr1
Yrdc	Dmrta2	Ncoa3	Ccdc92b	Nt5e
Cdca8	Arfgef3	Prkcd	Fibcd1	Tlr8
Snip1	Fzd1	Rnf113a2	Ndufaf3	Metrnl
Zc3h12a	9330159F19Rik	BC020402	Txndc15	Bcl2a1b
Stk40	Erc2	Dnm1	Rtn4ip1	Myh9
Thrap3	Nell2	Slc24a4	B3galnt2	Mthfsl
Eva1b	MARCH4	4933428G20Rik	Sertad2	Elane
Tekt2	Wnk2	Shroom2	Setd3	Htr2b
Trappc3	Ccdc103	Plekhg3	Agtpbp1	Areg
Clspn	Emc4	Grb14	Slc9a4	Ell2
Psmb2	Rnf5	Ism1	Hspa4l	Sdf2l1
Sfpq	Tfb2m	Gp1bb	Clic4	Ms4a6d
Gja4	Brwd1	Wdr33	Megf9	Hcls1
Phc2	Tcerg1l	Camk4	Tbc1d8b	Nmt1
A3galt2	Hist3h2a	Trappc12	Neil1	Kmt5a
Zfp362	Rtn4r	Stim1	Wdr89	Rab26os
Ak2	5330417C22Rik	Nupr1	Ctbp2	Nt5c
Zbtb8os	Wdr47	Dgat2	Ovca2	Creld2
Rbbp4	Grin2b	Plekhf1	Spata9	Rbm14
Zbtb8b	Tmem130	Mbp	Fbxo36	Hyou1
Tssk3	Kalrn	Pld2	Fam92b	Ahsa1
Eif3i	Nyap1	Cyp3a13	BC068281	Ormdl2
Marcksl1	Zc2hc1a	4930506C21Rik	Alkbh6	Mlx
Tmem234	Unc13a	Abca2	Ctu1	Tsen54
Hdac1	Rab9b	Faah	Sall2	Fam220a
Tmem39b	Ntsr1	Parp8	Zbtb45	Aven
Khdrbs1	Ep400	Elovl7	Cbx8	Grb2
Ptp4a2	Cep19	Ube2d-ps	Acadsb	Isg20
Snrnp40	Tspyl5	Snord42a	Ak3	Mob1a
Fabp3	Ddx25	Agpat3	5830454E08Rik	Lman2
Matn1	Camta1	Hip1r	D130017N08Rik	Mgat4a
Srsf4	Pou3f3	Fam228b	Lysmd4	Parvg
Rps15a-ps4	Pou3f4	Msmo1	Garem	Arhgap9
Taf12	2900092D14Rik	Sox8	Zc3h7b	Mlec
Trnau1ap	Nol4	Slc26a6	Amt	Ccdc107
Snhg3	Lmo3	Hapln1	Gabarapl1	Ghitm
Sesn2	Apc2	Pcsk2	Cx3cl1	Tpcn2
Atpif1	2010107G23Rik	Susd4	Hhipl1	2310040G24Rik
Dnajc8	6330403K07Rik	Lrp1b	Lrrc75b	Tcof1
Stx12	Vmac	Atp1b1	Amer2	Ebp
Sytl1	Nthl1	Epn2	Fndc4	Ptpn6
Gpr3	Slc29a2	Plk5	Tmem200c	Slc25a22
Cd164l2	Cxx1b	Pik3r2	9530082P21Rik	Gpr35
Nr0b2	Stmn3	Nckap1l	Rcn2	6330407A03Rik
Fam46b	Sox1	Mir6395	Fam181b	Tmem37
Nudc	Ubqln2	Serinc3	Kcnmb4	Coro2a
Sfn	Cecr6	Ankrd44	Shc3	Gm14023
Gpatch3	Mmp17	BC051537	Kcnb1	Myo9b
Gpn2	Ahi1	Slc16a6	Acyp2	B430306N03Rik
Hmgn2	Rnf182	Pwwp2a	Gareml	Cinp
Dhdds	MARCH9	Asph	Wwc1	Ccl12
Trim63	Msi1	Cpsf6	Negr1	Igsf8
Cnksr1	Gstm7	Sult1a1	Arnt2	Ctla2b
Zfp593	Lhfpl4	A230046K03Rik	Gpatch11	Rchy1
Stmn1	Inpp5f	Rnf167	Ptch1	Slc39a14
Aunip	Xiap	Rps6kb1	Flywch1	Rgs11
Sepn1	Tas1r1	Fam117b	Asphd2	Mogs
Tmem57	Hipk2	Dgkq	Ankrd45	Bcl2l1
Tceb3	5830417I10Rik	Arhgef40	Gdf11	Cacfd1
Gale	Gpc2	Csad	Emc8	Cnot4
Lypla2	Arhgef7	Chst7	Fam69c	Snord2
Epha8	Porcn	Nav3	Gm20743	Uqcr11
Cdc42	Dimt1	Kdm3b	St6galnac5	Ncor2
Cda	Smad6	Prdm9	Tmie	H13
Ddost	Pou3f1	Fbxo24	Ccdc117	Gtf2e2
Akr7a5	Elavl3	Ggnbp1	Sh3bgr	Gng12
Pqlc2	Ankrd13b	Ggt5	3110082J24Rik	Phtf1os
Rcc2	Fam57b	Gm21057	Emx2os	Gm15455
Padi3	Ube2d1	6030458C11Rik	Enpp5	Mrps25
Atp13a2	Ss18l1	Rgl2	Esyt2	BC051226
Mfap2	AF357359	Ankrd27	Kcnmb1	Creb5
Necap2	Fbxl19	Gm6249	5033404E19Rik	Gm6578
Fam131c	Tigd5	Ttc5	B230323A14Rik	Nr4a2
Zbtb17	Alg2	Mxd4	Efhc2	Zeb2
AI507597	H13	Carmn	Gm14322	Rexo2
Tmem82	Rnf130	4930565N06Rik	B3gat3	S100a10
Efhd2	U2af1l4	Tusc5	Tmco3	Dffa
Pramef8	Emsy	Arid4a	4930447K03Rik	Decr2
Tnfrsf8	Fbf1	Fbxl20	Pkig	Mcee
Smarca5-ps	Pi4ka	Git2	Nkain4	Dhrs9
Rps19-ps3	Glrx2	Cklf	Arhgef9	Aldoart1
2510039O18Rik	BC031361	Crebrf	Ngrn	Myadm
Miip	Kbtbd4	Heca	Rad52	Mien1
Mad2l2	Plpp5	Gbp9	1110046J04Rik	Epha6
Srm	Pcdhb2	Mkl1	Appl2	Erich1
Apitd1	Las1l	Inpp5k	Hist1h4h	Zim1
Lzic	Zcchc17	Gpbp1l1	Vwa8	Rtn4rl2
Tmem201	Xlr3b	Gigyf1	Adgra1	Nwd2
Park7	Phactr4	Lpin1	Gm715	Thoc7
Vamp3	Nap1l4	Cd2ap	Prkg2	Mmachc
Dnajc11	Rpp40	Wdr20	Creg2	Sdhaf2
Plekhg5	B130034C11Rik	Dnajc16	Eps8	Nabp2
Tnfrsf25	Fam98a	Kif3b	Cdh15	A330033J07Rik
Acot7	Ap3m1	Dusp6	S100a1	Zfp473
Nphp4	Ddx51	Usf3	Ramp1	Lxn
A430005L14Rik	Tspan31	Zfyve1	Ccdc121	Bcl2
Lrrc47	Ccnc	8030462N17Rik	Wnt7b	Dhrs1
Mmel1	Eif2d	Pan3	Acat3	Mpc2
Hes5	Dhx37	Arhgap12	Cbr3	Ift22
Rer1	Creld1	Gm20605	Itpr1	Tmem180
Cdk11b	Mtmr4	Map3k3	Fam198a	Smim11
Atad3a	Heatr5b	Fzd4	Prss50	Wdyhv1
Aurkaip1	Atf6b	Zfp707	Dkk3	Cs
Mrpl20	Ubac1	Zfp629	Pea15a	Csl
Vwa1	Pdcd2l	Zfp646	Mgst1	Calm3
Fam132a	Adal	Zbtb9	Glud1	Idh3b
Gm5801	Hdhd3	Particl	Syt10
Pusl1	Thumpd3	9930104L06Rik	Dkkl1
Cpsf3l	Mrpl24	Unc50	Nudt19
Cptp	Pkig	Mfsd8	AI597479
Tnfrsf4	Rnf6	Zfp354a	Gm11627
Agrn	Fkbp8	Slc35e3	1700001L19Rik
Rnf223	Ttc7b	Man2a2	Gucy2e
Samd11	Bloc1s4	Zfp943	Dusp19
Rell1	Fam171a1	Smad3	Scn4b
Scfd2	Gpank1	Prkca	Gid4
Kctd8	Ubr2	Gm7694	Zfp874a
Fras1	Nt5m	Tlr5	Svip
Zfp326	Kpna6	D8Ertd82e	2010001A14Rik
Triap1	Kcna4	Accs	Tceal3
Tpcn1	Rspo3	9130023H24Rik	2810013P06Rik
Wbscr17	AU022754	Fscn1	Scd3
Asl	Slc10a1	Ppm1l	Efcab2
Auts2	Rps15	Bcl9l	Kif5b
Rundc3b	Ankrd54	Herpud2	Upp2
Phtf2	Fam196b	Plcl2	1500011K16Rik
Dnajc2	Fbxw7	P2ry12	Il33
Fam126a	Oca2	Sall1	Zfp809
Xrcc2	Pde1b	0610040J01Rik	Fbxw7
Paxip1	C130030K03Rik	Ulk3	Htr6
Hadha	Snapc3	Snx13	Rims3
Dnajb6	Ptx3	Zfp770	Rpusd1
Ube3c	Chsy3	Slc24a3	Cntnap1
Cad	Arpc1a	Tgfa	Ddn
Depdc5	Rnf20	Ufl1	Neurl1a
Yes1	Fam160a1	Plpp6	Aatk
Rnf4	Sipa1l3	Cep68	Cckbr
Htt	Arid4b	Rapgef5	Lrrc10b
Stk32b	Fut11	Slmap	1500015L24Rik
Wdr1	Hs6st3	Anks3	Unc13c
Nsg1	E030011O05Rik	Casc3	Mlip
Slc2a9	Ccdc170	Pcnx3	Golga7b
Fbxl5	Toe1	Zfp719	Cabp7
Lcorl	Fadd	Taok2	Ldhd
Stim2	Pgap3	BC030336	B230217C12Rik
Pgm1	Oard1	Zfp746	Gm2115
Rfc1	Scarb2	Foxk1	Gstm1
Pds5a	Scrn2	Tfeb	Olfr287
N4bp2	Neil2	Nat6	1500009C09Rik
Fip1l1	Pccb	Mylip	Nadk2
Polr2b	Nadk	Zfp90	Pcsk1n
Ppat	0610009L18Rik	Galnt4	Kif5a
Epha5	Rpusd4	Rab3il1	Bcl2l2
Uba6	Rps27	Gcn1l1	S100b
Rufy3	D16Ertd472e	Zfp456	Rit2
Mob1b	Gt(ROSA)26Sor	Frmd4a	Stard10
Mthfd2l	Aldh7a1	Grap	Git1
Uso1	Gm3716	Tpm2	Fam120aos
Cops4	Trim17	Zfp11	Rnase1
Sec31a	Sertad2	Mir3101	Yaf2
Ccdc18	Serpind1	Tcf24	Rom1
Tfip11	Ccl25	Prox2	Plekhm2
2900026A02Rik	Sesn1	Trp53cor1	Aloxe3
Coro1c	Fbxo42	Prdm2	Psd
Cit	1700001C02Rik	Zbtb49	Nrsn2
Ccdc60	Ankrd66	Ric8a	Nacc2
Srrm4	Plppr2	Cd200r1	Dusp1
Fbxw8	Zfp444	Tbc1d23	9330117O12Rik
Rbm19	Dock7	Tacc1	Pkp4
Ppp1cc	Mtus2	Rasgrp3	Bcas1
Tmem120b	Pitpnm2	Fut8	Ankrd40
Scarb1	Usp27x	Zxdc	Pex5l
Tmem132c	Sorbs2	Dnajb7	Pkd2l1
Tyw1	Ubxn11	Etv1	Cideb
Ywhag	Usp11	Eva1a	Phyh
Cldn15	Zswim5	Rasa3	Nat14
Col26a1	Dtx3	Cmya5	Polr3h
Stag3	Ldoc1l	Rdh14	4930412C18Rik
Fam20c	Agap3	Saraf	Gm973
Mad1l1	Irgq	Prex1	Pygb
Snx8	Nbea	Dnaja4	Gldc
Ttyh3	Fam8a1	Dnajc18	5930403L14Rik
Rac1	Cdc42ep4	Whamm	Pyurf
Lmtk2	Snx12	Zxda	Hibadh
Trrap	Zfp30	Zfp449	Dennd5a
Cdk8	Hey2	Kat6a	Vegfd
Slc7a1	Zfp454	Tmem204	Cdnf
B3glct	Zfp248	Zfp866	Gm5820
Pds5b	Pcdhgb7	Zfp113	Zfp53
Rfc3	Ttc25	Arid1a	Spock3
1700109H08Rik	Dmgdh	Letm2	Fggy
Steap4	Mum1	Zbtb37	Cbln3
Tmem60	Ppcs	Snrnp70	Gabrd
A630072M18Rik	Btbd3	Nos1ap	Acsm5
Ptpn12	Dnaic2	Cyp4f13	Gm20257
Lrrc17	Scg5	Tanc2	Tcf23
Armc10	Pygo1	Tmem59	AA414768
Pmpcb	Drc1	Cx3cr1	Fn3krp
Psmc2	Tmed4	Cyth4	Zfp54
Gm15421	Sdk2	Orai1	Gpd2
AI506816	Lrfn3	Gm572	Chd3os
Abcb8	Cers4	Ulk2	Csdc2
Asb10	Trove2	Gal3st4	Rnf11
Rheb	Tgds	Col15a1	Tmem129
Nom1	Nkx6-1	Klhdc8b	Sycp3
Gm4961	Sco1	Slc44a2	Dnaic1
Dpysl5	Ighmbp2	Tbx19	Aifm3
Ost4	Mrs2	Maml3	Gpr179
Emilin1	Zfp777	0610039K10Rik	Gnao1
Tmem214	D230025D16Rik	Csf1r	Ahcyl1
Agbl5	Ctdsp2	Trim8	Ppm1b
Ppm1g	Fkbp7	Hnmt	Aldh5a1
Nrbp1	2700062C07Rik	Cmtm6	Slc6a11
Gpn1	Hhex	Gpr34	Epha10
Fosl2	Cabin1	Rtn4rl1	Lysmd2
Spon2	Mfsd9	Smap2	Slc41a1
Whsc1	Ginm1	Abcb4	Fam171b
Haus3	Fgf9	Pip4k2a	Arhgef26
Sh3bp2	Galnt18	Narf	Caskin1
Nop14	4930523C07Rik	Ubl5	Nap1l5
Mfsd10	Pex3	Eef2k	Pcdh10
Msantd1	Lama2	Exosc5	Lin52
Ccdc96	Grb7	Klrd1	Gm5069
Grpel1	Tpd52l1	Smim5	Zfp133-ps
Mrfap1	Lcmt2	Arap3	Acad11
Crmp1	Rsl1	Hars2	Them4
Lyar	Dcn	Daglb	Glo1
Ncapg	Lpcat1	Gbgt1	Myo6
Pacrgl	Armc7	1700110C19Rik	Ckb
9230114K14Rik	Bid	Plxdc2	Fam163a
C130083M11Rik	9130019O22Rik	Fmnl3	Ankrd29
Anapc4	Zscan25	Zfp951	Lurap1
G6pd2	Atg14	Alkbh3os1	Luzp2
Tbc1d1	Arhgef2	Junb	Slc25a18
Tlr1	Slc52a3	Nck1	Gcnt4
Rpl9	Pls3	2810442N19Rik	Dgkb
Ugdh	Pcolce	Rnu11	Ntm
Ube2k	Fmod	Dguok	Fads6
Uchl1	2310030G06Rik	Tjp1	Ucp3
Bend4	Cxcl12	A730017L22Rik	S1pr1
Shisa3	Scube2	Plcl1	Fmn2
Dancr	Cyp1b1	Zfp160	Ctnnd2
Gsx2	Nupl2	Ctnnal1	Chst10
Chic2	Uvssa	Lama5	Mtss1l
Kdr	Arhgap31	Dirc2	Cap2
Tmem165	Cgrrf1	Sik2	Cnih4
Cep135	Gxylt1	Mks1	Paqr6
C530008M17Rik	Gstm2	Zfp652	Adcy2
Paics	Zbtb46	Srgap2	Metrn
Srp72	Lysmd1	Fbxw5	Pm20d1
Rest	Cdk13	9630013K17Rik	Baalc
Cenpc1	Esrp2	Mtcp1	Mt3
Ythdc1	Il1rl2	Atraid	Fbxo2
Utp3	Dynll2	Rnf139	Phkg1
Grsf1	9130221H12Rik	Prickle1	Csrp1
Pf4	Fbxo6	Cxxc5	Wasf3
Sdad1	Sh3bp1	Zfp607a	Chchd10
Nup54	Patl2	Ccdc142	Sfxn5
SEPT11	Snora52	Cnot8	Plpp3
Mrpl1	Tnfrsf13b	Ston1	Asrgl1
Anxa3	Kat5	Cemip	Cyp2d26
Prdm8	Umodl1	Slc19a3	Nudt3
Hnrnpdl	Nfkbil1	Sema7a	Enho
2310034O05Rik	Sidt2	5530601H04Rik	Nat8l
Lin54	Smg9	Dctn5	Trpm3
5430416N02Rik	Snord72	Nrip1	Gnl1
Plac8	Fam76a	Tbx6	Pink1
Hpse	Sstr4	Rilpl1	Cystm1
Mrps18c	Lmntd1	5031414D18Rik	Scn1b
Agpat9	Zbtb7c	St3gal6	Crebl2
Nudt9	Oaf	Ldlrad4	Mllt6
Spp1	Clcn3	Zfp715	Fxyd7
Abcg3	Zfp384	Fam102b	Kcnc4
Lrrc8c	Ttc17	Bcdin3d	Iqsec2
Hfm1	Trim41	Rhob	Atp6v1g2
Rpl5	Sh3pxd2a	Entpd1	Lynx1
Mtf2	Sdr39u1	Cflar	Kif5c
Tmed5	Ncbp3	Galnt5	Ckmt1
Crlf2	Mbip	Polm	E030003E18Rik
Chfr	Ell	Fam120b	Aldh1a1
Pole	Fam76b	Fam3a	Dact3
Fbrsl1	Med13l	Klhl17	Ppp1r9b
Noc4l	Tab2	Akap8l	Fgf1
Chek2	Seh1l	Slc25a37	Maob
Mn1	Dcp1a	Slco2b1	Gm19522
Cryba4	Zdhhc20	Kcnd1	Sec14l2
Srrd	Gm3086	Sirt7	Ppp1r16a
Ung	Trip6	Mertk	Camk2n1
Alkbh2	Gm16740	Letmd1	Nrsn1
Myo1h	Fam175b	Zfp442	Cplx1
Ube3b	Vps11	Cracr2b	Agap3
4930515G01Rik	Tatdn2	Rps6kc1	Ankrd35
Ankrd13a	Tmppe	Rnf215	Tmcc2
2610524H06Rik	Bptf	Krba1	1700003E16Rik
Pop5	Gpr4	Tbkbp1	Dzank1
Dynll1	Sbf2	Arhgef18	Map1a
Rplp0	Nfrkb	Lag3	Arhgef4
Srrm4os	Mtpap	Mtus1	Rasl10b
Pebp1	Phf12	Sall3	Rltpr
Rfc5	Brd1	Ptgs1	Ngef
Fbxo21	Chd8	Man2c1	Dact2
Lhx5	Pgpep1	Man1a2	Syne1
Ddx54	Zfp280b	H2-Ke6	Lrrc2
Cfap73	Armc8	Kcnt1	6030419C18Rik
Rpl6	Bicc1	Itgae	Nat8
Erp29	Actn1	Pigq	Mal2
Naa25	Fancc	Lrrc38	Kcnf1
Vps29	Fpgs	Paqr4	Ndufb9
Gpn3	Zc3h4	Ppil6	Fis1
Arpc3	Trmo	Fam53b	Lgi4
Anapc7	Ppp1r18	Clasp2	Ankrd34a
Kdm2b	Ly6g6d	Slc35a2	Lix1
Rnf34	Tfe3	Dbt	Dmp1
Morn3	Gm8817	4931440F15Rik	9330102E08Rik
Psmd9	Capzb	Ppp2r5c	Kcnc1
Bcl7a	Zc3h10	Snord65	Gpt
B3gnt4	Wtap	Htra2	Cacng8
Vps33a	Zfp513	Zfyve19	Smad9
Kntc1	Tmem128	Map1s	Myh15
Denr	Tbc1d2b	Lrrc61	C030037D09Rik
Arl6ip4	Zfp942	Chd9	Gria4
Cdk2ap1	Chd2	Abcd4	AA387883
Snrnp35	Zfp628	Mtfr1l	Papss2
Kmt5a	Tas1r3	Fancf	Nat1
Rilpl2	Gps2	Etv5	Ccdc190
Eif2b1	Tmem206	Nudt22	Nat8f4
Tmed2	Cln8	Prkg1	Kcnj16
Fam101a	Zbtb34	Rab35	Pla2g7
Bri3bp	Nhlrc3	BC035044	Slc30a2
Ran	Rev1	Ndfip2	Nat8f5
Mrps17	Zfp944	Snn	Pla2g16
Chchd2	Cd300a	Zfp105	Pdzph1
Sumf2	Impa1	Tmem64	Prkacb
Cct6a	Phf23	Pttg1ip	Aass
Gusb	Slc26a2	Fam35a	Ndrg2
Crcp	Ofd1	Zfp758	Ogdhl
Rabgef1	Zfp947	Fbrsl1	Cacng7
Tmem248	Zbtb22	Slc22a5	Necab2
Wbscr16	Slc23a2	Irak1	Pcdhgc5
Rfc2	Ltbp4	Slc39a9	Dlgap1
Eif4h	Ctns	Ddb2	Ppp1r3c
Cldn3	Qk	AW549542	Plcd3
Vps37d	Rmnd5b	Plekhh2	Sugct
Stx1a	Tecpr1	Atmin	Ttll11
Wbscr22	Zranb1	Tmem18	Ugp2
Abhd11os	Col1a1	Mrc2	Sap30l
Tbl2	Mios	Lum	Nxph3
Baz1b	Capn6	Gpr180	Nod2
Pom121	Unc45b	Mgl2	Myom3
Mdh2	Slc29a1	Gm16576	Sdr42e1
Tmem120a	Fam43a	Zfp994	Pfkm
Polr2j	Scaf11	BC048403	Scara3
Fis1	Gm13710	Tmem159	Sptb
Mospd3	Uri1	Aoc3	Aox1
Gnb2	2810403D21Rik	Cacnb2	Gabrg1
Actl6b	Mgat4b	Perp	Mlc1
Pop7	Tab1	Ces2g	Chrdl1
Ppp1r35	Sdk1	Uhrf1bp1	Slc25a34
Taf6	Fcgrt	Fam212a	Pfn4
Cops6	Phf13	Klhl36	Grm3
Mcm7	Eepd1	Lyl1	Fgfrl1
Ap4m1	Wdr33	Camk1	Olfml1
Cnpy4	Rgl1	Snora61	Abcb9
Dnaaf5	Fli1	Slc5a5	Tst
Get4	Armcx5	Cd302	Fads1
Cox19	Adnp2	Gm8013	Ppm1m
3110082I17Rik	Sepp1	Cfap97	Gk2
Psmg3	Anapc15	Pi15	Rpl31
Mrm2	Mettl25	2310015A10Rik	Rhbdd1
Nudt1	Terf2	Gsta4	P2rx3
Eif3b	Nsun3	Rfx5	Abhd17a
Papolb	Phf7	Slc36a2	Stag2
Slc29a4	Csrp2bp	Gtpbp1	2310010J17Rik
Tnrc18	Dffb	Mir3960	AU040320
Actb	Nt5dc1	Dnajc24	Dedd2
Zdhhc4	4933417D19Rik	Gm10451	Pianp
E130309D02Rik	Lmo2	Tnfrsf21	Rab6a
Kdelr2	Gpr137b	Slc46a3	Fam205c
Aimp2	Atxn1l	Klhl35	2300009A05Rik
Ccz1	Lgals4	Osbpl9	Slc9a6
Bhlha15	Ppm1a	Ric8b	Tmem266
Pdap1	Manbal	Sec31b	Slc9a3r1
Arpc1b	Rab22a	Bcat2	Chp1
Atp5j2	Arfgap1	Sorbs2os	Cd47
Bud31	Atg4a	Prdm11	Phactr2
Zfp655	2810454H06Rik	Tle6	Spryd3
Polr1d	Fbxl4	Lrsam1	Prkag2
D5Ertd605e	Rnf216	Tm9sf2	S100a6
Pomp	2610035F20Rik	Nfat5	Cox6c
Gm8615	Poc5	Lenep	Rnase6
Etv6	Rpusd2	Tpbgl	H2-M3
Exoc4	Col12a1	Srpk3	Gbp2
Shq1	Wdr7	Abcc3	Oas1c
Bmt2	Lrp5	Sgce	Batf2
Calu	Fbxo4	Dqx1	Xdh
Mtmr14	Xxylt1	Mtdh	Amacr
Tspan11	Clip1	Ccr1l1	D17Wsu92e
Rpa3	Pskh1	Tnfrsf17	Prkcb
Col28a1	Slc2a8	Engase	Hipk4
C1galt1	Sirpa	Cnga2	Neurl1b
Ica1	Cdk9	Clec4a4	Epx
Glcci1	Nol4l	Pcgf1	Prdx6
Met	Scamp2	Rint1	Ccr10
Cttnbp2	Hpgds	Ecscr	Mapk14
Snd1	Pex14	Parp16	Mdp1
Kcp	Dnase1l2	Ttc12	Ubxn2a
Copg2	0610009O20Rik	Ppfibp2	Htr1a
Chchd3	1700010I14Rik	Srl	Prickle2
Mtpn	Zcwpw1	Mttp	Gabra3
1810058I24Rik	Il1rl1	5730408K05Rik	Exph5
Dgki	Slamf1	Bank1	Rasgef1c
Ttc26	Tln2	Ube4a	Unc80
Svopl	Ebag9	Tial1	2010300C02Rik
Tpk1	Gpatch2	Notch4	Rnf157
Igf2bp3	Pdzd8	Ddr1	Hpcal4
Skap2	Vsig10l	Lancl1	Kcnj4
Gars	Lbx2	4933407K13Rik	Fbxl16
Fam188b	Rgs7bp	Vps33b	Cplx2
Pde1c	Pyroxd2	Krit1	Camk2a
Vopp1	4933433G15Rik	Nmnat1	Camkv
Fam13a	Ing2	Arfip2	Adcy1
Il12rb2	Ppp1r12c	Doc2g	Gfod1
Polr1a	Tgfbrap1	Nacad	Slc12a5
Suclg1	Prr14l	Zfhx2os	Cep170b
Kcmf1	Mcoln1	Tmeff1	Klhl34
Cct7	Smg7	Pak7	C1qtnf4
Alms1	Zfp992	Cdk5r1	Gpr162
Emx1	Mef2c	Ano8	Cnnm1
Snrpg	Tmem203	Rgag4	Stum
Anxa4	Srsf5	Aasdhppt	Rasgrf1
Ruvbl1	Rgp1	Nkain1	Atp2b2
Eefsec	Erlin2	Ank2	BC029722
Podxl2	Armcx3	Zfp612	R3hdm2
Chchd6	Zmym4	AU022252	Mut
Slc6a6	Fam135a	Kif9	Hus1
Adamts9	Rabgap1	Kif21a	AW495222
Slc25a26	Zfp146	Snca	Fam189a1
Suclg2	Fbxo38	Nefm	Mir6390
Fam19a4	Siah1a	Cdkl5	A730036I17Rik
Mitf	Gm11944	Kif3c	Dclre1b
Gxylt2	4930550C14Rik	Tvp23a	Htr7
Chl1	Fzd8	Slain1os	Oprd1
Arl8b	Adamts6	Paqr3	Prmt8
Sumf1	Gosr1	A330093E20Rik	Bsn
Fam21	Phf3	Parp11	Shank3
Wnk1	Zcchc11	Ints4	Cacng2
Bcl2l13	Naa30	Gmcl1	Ccdc64
Ing4	Ice1	Tpgs1	Aplp2
Ncapd2	Gimap5	Smarcc2	Fam155a
Ccnd2	Wasl	Chordc1	Sil1
Dusp16	Zfp580	Hkdc1	Zfp385c
Gpr19	Zfp644	Noc3l	Inpp5a
Dera	AW554918	Acss3	S100a13
Kras	Epg5	E130308A19Rik	Siae
Mrps35	Ptp4a3	Lztfl1	Plekha2
Dennd5b	Gimap9	Rb1	Fbxo44
Tfpi2	Vwa7	Rfng	Suv420h2
Pon1	Adamts16	Snrnp48	Aqp4
Asb4	Edrf1	Mga	Zfp112
Shfm1	Arhgap32	Ube4bos3	Ubr2
Dlx6	Sdhaf1	Icmt	Cr1l
Dlx6os1	Cecr2	Cln3	Tmem42
Sdhaf3	Sntg2	Csde1	9430020K01Rik
Ndufa4	Laptm4b	Pnpo	E2f3
Gpr85	Tspan9	Nfya	Tm4sf1
2610001J05Rik	Rassf8	Gm20199	Tef
Tfec	Kremen1	Adat1	Gm694
Cav1	C330007P06Rik	Prpsap1	Cc2d1a
Capza2	Xpot	Brd2	P2ry1
Lsm8	Dcdc2b	Celf1	H2-Oa
Arf5	Gm2027	Lmf1	2610528A11Rik
Gcc1	2010320M18Rik	Dhx57	Il27
Impdh1	6530411M01Rik	Arhgef25	Cfh
Fam71f2	Coasy	Pkdrej	Chil5
Hilpda	Wdr11	Pagr1a	Fcgr3
Atp6v1f	Dlc1	Dpysl2	Zfp141
Gm9047	Ttll13	Ssbp2	Acox3
Tnpo3	Ogfod3	Atg4b	Fam89a
Cpa1	Lbh	Basp1	Gkn3
Akr1b8	A630066F11Rik	Rexo4	Itm2c
Wdr91	Dscr3	AW046200	Mustn1
Nup205	Fbxl15	Pisd-ps2	Clec2d
Zc3hav1	MARCH2	Cd200	Ypel3
Zc3hav1l	Sgcd	Ercc1	Usp35
Ndufb2	Gm15760	1700030J22Rik	Edn3
Mrps33	Slc27a6	Add1	Ly6c1
Clcn1	Plekhg1	6030443J06Rik	Gucy2g
Casp2	Phgdh	Tmx3	Spns3
Tas2r135	Rhno1	Rspry1	Nlrp1c-ps
Epha1	Gimap6	Kcnc2	C1qtnf9
Zyx	Swap70	Trub1	Brat1
Tas2r143	Mtss1	C2cd3	Akap3
Tcaf2	4921524J17Rik	Atp2b3	Mir142b
Arhgef5	Tmc3	Fam73a	Chmp4c
Pdia4	Espn	Drc7	Ccdc130
Zfp282	Parn	Slc35a1	Nectin4
Malsu1	S1pr4	Hexdc	Ick
Gpnmb	Lrrc29	Fbxo18	Skint3
Tra2a	Osbpl1a	Tbc1d32	Gm609
Cbx3	Alkbh3	Sbsn	Tmem200b
Hnrnpa2b1	Zfp747	Nosip	Itgb7
Plekha8	Timd4	6330415G19Rik	Naip5
Aqp1	Map3k11	Stxbp1	Gsdmd
Neurod6	Tax1bp1	Slc2a1	Atp8a1
Lsm5	Ehhadh	Gpd2	Adipor2
Lancl2	Gm13807	Pick1	Hps3
Atoh1	Inip	Prkaa1	Dbn1
Smarcad1	Rsrp1	Mettl4	Cd84
Mad2l1	Tiprl	Fbxl2	Rnf145
Gadd45a	1700094D03Rik	Klhl9	Sat1
E230016M11Rik	Atf7ip	Zfp606	Cd300c2
Reep1	Fkbp9	Cxcl12	Il7r
Ptcd3	Star	Armc8	Tbc1d9
Usp39	Ccdc174	Uprt	Cd81
Vamp8	Zfp706	Pus3	Pbxip1
Mat2a	Serpine2	Lrrc14b	Cdk14
Tmsb10	Acss1	Wrap53	Atp10a
Mrpl19	Coprs	Zfp251	Camkk2
Gcfc2	Jmjd7	Tmem178b	A830009L08Rik
Pole4	Gmfb	Rbbp5	Lrrc3
Ino80b	Crkl	5031434O11Rik	1700009J07Rik
Actg2	Mier3	4430402I18Rik	Slamf8
Tex261	Fryl	C230091D08Rik	Gng10
Paip2b	Ppp6r2	Grk4	Rnh1
Smyd5	Zf12	Dnajc6	Havcr2
Egr4	Champ1	Atg4d	4833411C07Rik
Fam136a	Tnrc6a	Ctdsp2	Il1r1
Pcyox1	Btbd7	Ncoa2	Hectd3
Pcbp1	Zfp319	Tex12	Orai2
Asprv1	Pik3ca	Nf2	Mfsd7a
Mxd1	Mief1	Abhd18	Lrrk1
Snrnp27	Klhl11	Swt1	Olfml3
Gfpt1	Pcdhgb8	Zfp654	Dbp
Arhgap25	Snora31	Sltm	C1qc
Prokr1	Bcl9	Capn12	C1qa
Isy1	Efcab7	Kcnu1	Dyrk4
Hmces	Fam109a	Prss56	Ppfia4
H1fx	Dennd6b	Pcid2	Vamp1
Gm5577	9930021J03Rik	Ccdc51	Gdpgp1
Rpn1	Ppifos	Krtcap2	Cln3
Sec61a1	Mpp5	4833418N02Rik	Adck1
Gm15612	Ankrd24	Snord47	Fgd4
Mcm2	Tbc1d19	4933406C10Rik	Notch2
Plxna1	Zfp532	Snora33	Slc12a6
Zxdc	MARCH6	Fxr2	Zfp36l2
Lsm3	Ets1	Sepsecs	Il10ra
Uba3	Nhsl2	Nudcd3	Them6
Arl6ip5	Adcy6	Efnb1	Mvb12b
Ppp4r2	Tnrc18	Zscan2	Sorbs3
Bhlhe40	Sppl3	Nod1	H2-T24
Ogg1	Ubxn7	Gorasp1	Gbp5
Arpc4	Cramp1l	Ciao1	Kctd12
Rpusd3	2610027K06Rik	Mfsd3	Ppcdc
Brk1	Tgfbr3	Ggnbp2os	Trim5
Fancd2	Zak	Cdk5rap3	Tapbpl
Fancd2os	Sox18	Ptger3	Atp5sl
Sec13	Scarf2	Hsp90aa1	Pik3cg
Tamm41	Sox13	Mettl5	Tap2
Mbd4	Ppp4r1l-ps	1700029I15Rik	Il21r
Cand2	Lamb2	Cic	Mtmr6
Rpl32	Pkd2	Ubl7	Gm5086
Plxnd1	Akr1c14	Zfp541	Zfp97
Rho	Heg1	Adam18	Lpar6
Zfp422	Rph3al	Snhg17	Irak2
Hnrnpf	Pla2r1	Pbld2	Fgfr1op2
Bms1	Col4a6	Dopey1	Samsn1
Ccdc77	Abcc6	Tnrc6b	Ccdc88b
Kdm5a	Chrnb1	Tomm34	Dennd4b
Atp6v1e1	Fam160b1	Gtpbp2	Trim30d
M6pr	Zfp867	6820431F20Rik	Arhgap27os3
Rimklb	Mark3	1700012D14Rik	Fgd3
C3ar1	Snord49b	Xab2	Plekho1
Necap1	Smad1	Tbp	Nfic
Clec4a1	Zfp143	Zfp120	Arhgef3
Phb2	Pcdhb22	Rab40c	Rbck1
Emg1	Qrfp	Uba5	Bcl7b
Grcc10	Asb6	Pde6d	Zfp52
Cdca3	Lca5l	Pomt2	Btbd6
Usp5	Wdsub1	Slc27a4	Ubash3b
Tpi1	Med17	Mplkip	Susd5
Ptms	Ubac2	Recql5	Fam134b
Cops7a	Mtmr10	Mto1	C87436
Nop2	Zfp202	Fyco1	Akna
Chd4	Klhl3	Spg7	Trim36
Ltbr	Tmem127	Mettl23	Cp
Tnfrsf1a	Stxbp5	BC031181	Nr3c1
Plekhg6	Cab39	Coq4	Tns3
Ndufa9	Nagpa	Rab6a	Pura
Rad51ap1	Emc3	2610306M01Rik	Plekhm1
Foxm1	Aktip	Rps12	Rassf5
Fkbp4	Slc18b1	Zfp142	Grina
Rhno1	Lzts2	Nsun4	Phospho1
Styk1	Cyb5a	Prepl	Gm20939
Ybx3	Ormdl3	Josd2	Me1
Apold1	Rasl11a	Acrbp	Aldh2
Ddx47	Pear1	Fam208a	Pik3ip1
Hebp1	D5Ertd579e	Zfp426	Olfr78
Wbp11	Aars	Ramp3	Myom1
H2afj	Cdkal1	Gtpbp6	Zfp472
Erp27	Tnip1	Vamp5	Fam63b
Strap	Mansc4	Olfr110	Pptc7
Golt1b	Disc1	Tmed7	Foxj2
Spx	Jhy	Tgoln1	Ybey
Kcnj8	BC021891	Cd80	Fbxl3
Cmas	Copg1	Siglecf	Stambp
Casc1	Agbl2	Cd53	Nipal3
Gm15706	Cdhr1	Foxo3	Fnbp1
1700073E17Rik	Tmem253	Btg1	Unkl
Asun	Chmp3	Fez2	Btbd3
Rep15	Egr1	Usf1	Ccdc171
Ergic2	Gm20597	Safb2	Rslcan18
Rps4l	Gstt2	2210011C24Rik	Atp11a
Caprin2	Pnrc1	Fam214b	Fbxo3
Fam60a	BC037032	Cyp2r1	Map3k10
Adam12	Klhl15	Tango2	SEPT5
Adamts17	Erich3	Maf1	Wdtc1
Nell1	C330013E15Rik	5330434G04Rik	2900011O08Rik
Zfp667	Adprhl2	A630033H20Rik	Zfp771
Timm50	Abhd4	Krtcap3	Cdk16
A230077H06Rik	Msx1os	4833439L19Rik	Ttc9b
Rcn3	Sncaip	Slc4a2	Sstr3
Abcc8	Kdm2b	Pgs1	Thap2
A230057D06Rik	Kbtbd12	Ankrd11	Ppp2r5b
Ticrr	Ccdc36	Soat2	Rhot2
3110040N11Rik	Snord83b	Zmynd8	Dnal1
Kptn	Rnf19b	Irf5	Zfr2
Sae1	Ubap1	Pdxdc1	4930430F08Rik
Clptm1	Slc35b2	Smox	Harbi1
Pafah1b3	Tgif1	Dnah17	Gm5113
Psmc4	Ano10	Trim30b	Fam131a
Gmfg	Mir8091	BC017643	Sema3c
Pak4	Minos1	Rnf214	Mon1a
Ryr1	Fbxo3	Ppp1r3b	Plcb2
Wdr62	Atf7	Slc24a2	Ubxn2b
Proser3	Snx7	Zbtb7b	C330018D20Rik
Gpi1	Mettl8	D1Ertd622e	Prex2
Pepd	Epb41l3	Neurl1a	Nebl
Nup62	Hpx	Mef2a	Ikbip
Kdelr1	Ints1	A530088E08Rik	Klhdc8a
Uevld	Mamdc4	Capns2	Zfp420
Sergef	Mapkapk5	Ccl22	Lppos
Prmt3	2410002F23Rik	Zcchc2	Gm10033
Gas2	Lats1	Hipk1	Pum2
Slc17a6	Fubp3	Far1os	Thsd4
Ipw	Ccs	Enthd2	Galnt15
Chrna7	Tnks	Cpm	Lyst
Tarsl2	Ppp2r5e	Apc	Crim1
Aen	Cxxc1	C030034I22Rik	Timp3
Fanci	L3mbtl3	Strada	BC037034
Anpep	Parg	Ap2a1	Paqr5
Zfand6	Phf20l1	Hk2	Capn3
Prcp	Sec61a2	Clcc1	E230029C05Rik
Pcf11	Doc2a	Limk1	Fas
Nars2	Slc25a51	Hook3	Pisd-ps3
Alg8	Npat	Zfp691	Pisd-ps1
Uvrag	Srpk2	Mark2	Pag1
Rps3	Olfr1372-ps1	Pik3r6	Tor4a
Mogat2	Pcdhb5	B130006D01Rik	Ap5b1
Xrra1	Pcgf3	Sla	Tha1
Dchs1	Wwtr1	Lifr	Zfp862-ps
Akip1	Pdzrn3	Hes7	Rab3ip
9030624J02Rik	Mex3d	Kdm4a	Mafb
2610020H08Rik	Dicer1	Cox6a2	Slc46a1
Il4ra	Safb	Fes	Abi3
Gtf3c1	Setd5	Atg13	Zfyve28
Setd1a	Dhx36	Tmf1	Selo
Mcmbp	Map4k5	Zfp638	Cfap74
Lhpp	Ddx42	Rnf13	Mib2
Mgmt	Nfx1	Snx18	Selplg
Nap1l4	Sema6a	Gpr183	Tmem119
Kcnq1	Med1	Cebpg	F11r
Myadm	Rasa1	Nckipsd	Arhgap27
Tarm1	S100pbp	Tmem141	Pla2g15
Cnot3	Scmh1	Tmem68	Fbxl14
Rps9	Ankrd26	Pdgfb	Fbxl12
Cdc42ep5	Sike1	Zfp688	Tgfbr1
Leng9	Amer1	Rgs19	Fmnl1
D630041G03Rik	D430041D05Rik	Myl2	4931402G19Rik
Hspbp1	Fndc9	Lefty1	Rrnad1
Ube2s	Trim35	Nron	Zfp953
Rpl28	Igfbp2	Bco2	Tlr4
Isoc2a	Slc16a12	Dock4	9930111J21Rik1
Ssc5d	Pcdhb17	Trim65	Tmco6
Rps5	Ercc3	Zfp82	Doc2b
Rnf225	Ldha	Ifngr1	Map3k9
Ube2m	Gcc2	Tmem63a	Sphk2
Chmp2a	Wbscr27	Stard3	Chn2
Trim28	Setd2	Dennd1c	Commd8
Lig1	Tnk2os	Specc1	Irgm2
Gltscr2	Col1a2	Ivns1abp	Rab6b
Napa	Col7a1	Adap2	Marf1
Ccdc9	Trpm6	Jade2	A730020M07Rik
Ap2s1	Ogn	Tmem170b	Mapk8ip1
Prkd2	Pcdhb19	9130019P16Rik	Ttll7
Ppp5c	Ccdc80	Cahm	Srcin1
Ccdc8	Ror1	Ogfrl1	Ppp1r16b
Nova2	Cep85	Ppp1r21	Fat3
Pglyrp1	Zfp979	B430010I23Rik	Abcc5
Nanos2	Arl4a	Mir7115	Itgav
Sympk	Med24	Rasal3	Psap
Qpctl	Mpzl1	Csf3r	Nol3
Snrpd2	Trappc13	Tlr9	Slco4a1
Opa3	Abcb6	Ssh2	Pcnx2
Gipr	Gpkow	Cd33	Mir7052
Rtn2	Rassf1	0610030E20Rik	Crlf3
Ppm1n	Tmlhe	Gfm2	Mir3064
Trappc6a	Smg6	Slc36a1	N4bp1
Mark4	Map3k4	Hps4	Gcnt2
Nkpd1	Satb1	Kcnk6	Rabggta
Gemin7	Rybp	Ankrd61	Cebpz
Nectin2	Mgea5	Fer1l5	Serpine1
Ceacam16	Cd276	Zkscan8	Arhgap22
Bcl3	Man1c1	Sfi1	Nbeal2
Pvr	Strip1	Smad7	Stx4a
Plaur	Bahcc1	Ccr5	Tor1b
Xrcc1	Vangl1	Gcnt7	Rabgap1l
Ethe1	Nav1	Lfng	Fam13c
Rps19	Mcam	Rgl3	Poglut1
Cd79a	Akap17b	Ftx	Sort1
Tmem145	Smarcd1	Gm14137	Lgalsl
B9d2	Ccdc28b	4933421O10Rik	Zkscan4
Hnrnpul1	Plscr3	Pgls	Lig4
Cyp2s1	Zfp408	Comt	Bbs10
Cyp2t4	Eng	Far1	Arhgef12
Snrpa	Orc5	F5	Inafm2
Itpkc	Trmt44	9330151L19Rik	Tmem8b
Coq8b	Urb1	C5ar2	Zfp617
Shkbp1	Crebbp	Mroh1	Slc35g2
Sertad3	Snord33	Dennd4a	Ppp1r37
Blvrb	Peli1	Pald1	Snx21
Sertad1	Tet2	Gm10677	Dmtn
Akt2	Mbtps2	B230319C09Rik	Gm10584
2310022A10Rik	Zfp512b	Suv420h1	Efna3
Fbl	Rad54l2	Klhl28	Dclk3
Dll3	Ulk1	Gjc3	Tulp4
Samd4b	Raf1	Aspa	Snapc1
Paf1	Ilkap	Hapln2	Urgcp
Med29	Dync2h1	Klhl2	Ccdc181
Rps16	Zfp101	Rhou	Grip2
AF357399	Mzt1	Tubb4a	Peg13
Supt5	Smad4	Map6d1	Zfp583
Plekhg2	Pkn2	Cacna2d4	Cyhr1
Lrfn1	Oacyl	Mobp	Gabarapl2
Nfkbib	Alkbh8	Smco3	Wfdc1
Hnrnpl	Mcm3ap	Sec14l5	Zfp563
Sars2	E130308A19Rik	Ermn	Kbtbd8
Mrps12	Arhgef11	Golm1	Slc4a3
Actn4	Tmprss9	Hr	Gna11
Eif3k	Sfswap	Hs3st2	Zfp971
Psmd8	2410131K14Rik	Ly6c1	Ttc9
Ggn	Pcdhb21	Fam168a	Jrk
Dpf1	Gnb4	Ociad1	Fbxo46
Ovol3	Glis2	Itpk1	E430018J23Rik
Polr2i	4931406P16Rik	Ipo13	4632415L05Rik
Tbcb	Six4	2500004C02Rik	Zfp235
Capns1	Desi2	Tmem30a	Tmx4
Psenen	Prrg4	Hist1h1e	Fam185a
Upk1a	Kctd5	Gm16617	Zfp780b
Haus5	Prr5	Adrb1	Xkr8
Zbtb32	Col23a1	Mir99ahg	Adamtsl1
Rbm42	Ttc39aos1	Ninj2	1110019D14Rik
Tmem147	Ankrd28	Dtx4	Acta2
Hpn	Sec63	Ring1	Tagln
Uba2	Hey1	6330418K02Rik	Afm
Lsm14a	Atoh8	Bcor	Ntn4
Lrp3	Mamstr	Insc	Lmod1
Cep89	Myl4	Cfap74	Gpr20
Faap24	Fgd6	St6galnac4	Cst3
Pdcd5	Sdcbp2	Mlxipl	Zfp759
Ccne1	Rab2a	Bin1	Tpm2
Pop4	Prkci	Rhoh	Tlr12
Vstm2b	Cttn	1700017B05Rik	Sgms1
Iglon5	Fam104a	Jrkl	Aqp11
4931406B18Rik	Dmxl2	Gm6277	Tns2
Klk4	E130317F20Rik	Iffo1	Aox3
Acpt	Slc35e2	Zfhx3	Sdpr
Pold1	Jmjd1c	A230056P14Rik	Klf12
Bcl2l12	Wbp4	Gpr62	A430105I19Rik
Rpl13a	Tomm20	Opalin	Mylk
Gfy	Fam179b	Nkain2	Lmo7
Rps11	Dnajb9	Tsc22d4	Utrn
Ccdc155	Loxl3	Stxbp3	Lipt1
Aldh16a1	Smo	Stxbp3-ps	Reck
Rpl14-ps1	Abhd17c	Tppp	Bcam
Gys1	Lmbr1l	Slc35a5	Zfp418
Ftl1	Hif1an	Tmcc2	Rab26
Ruvbl2	Scyl1	Chsy1	Rims4
Bax	Ppp1r3fos	Inpp5j	Nptxr
Bcat2	Maml1	Phyhipl	Gpr158
Plekha4	Zfp787	Omg	Kcnab1
Hsd17b14	Plpp1	Ky	Igfn1
Rpl18	Riok2	Slc5a11	Arhgap26
Fam83e	Nradd	Lad1	Ids
Rasip1	Peo1	Cables1	Cbx6
Grwd1	Fbxo11	Tmem62	Nr1d1
Emp3	Hsdl1	Sik3	Myrip
Nomo1	Fyttd1	Lrrc8a	Map3k19
Saal1	Gm10638	Snx33	Vcam1
Gtf2h1	L3hypdh	Serinc1	Fam43b
Tsg101	Igf2bp2	Shisa4	4930429B21Rik
Spty2d1	Suco	S1pr5	Ctxn2
E2f8	Arrdc4	1810021B22Rik	Gm11762
Nipa2	Fbxo28	Adra2a	Tmem191c
Magel2	Map2k6	Phldb1	Ptpn3
Ndn	Elf1	Arhgef10	Abcb10
Peg12	Pbx2	Gramd3	Cyp2u1
Mphosph10	Kbtbd2	Tmod1	Spata13
Snrpa1	Rnf145	Pllp	Sncb
Fam174b	Anapc2	Slc4a1ap	Ppfia3
St8sia2	Apbb1ip	Pot1b	Iqsec3
Mrpl46	Fignl2	Cxcr6	Nat8f1
Mrps11	Trappc6b	Elmo1	Pvalb
Hapln3	Zfp119a	Abtb1	Fam163b
Mfge8	Adgre4	Psap	Gng13
Rhcg	Apobec2	Epb41l2	Nrip3
Ap3s2	M1ap	Zfp36	Habp4
Idh2	Pdlim4	Tom1l2	Rasd2
Unc45a	Selk	4930481A15Rik	Thy1
Sec11a	Gclc	Lims2	Adra1d
Alpk3	Slc12a2	Arhgap39	Myeov2
Rps17	Tpm3	Slc16a7	Rtn1
Fam103a1	9130011E15Rik	Oma1	Fgf13
Mex3b	Arglu1	Gm12185	Scn2b
Stard5	Isyna1	Plekhn1	Rundc3a
Mesdc1	Usp48	Rxfp1	Tubg2
2610206C17Rik	Pibf1	Arid3b	Hs3st4
Eed	Jup	Degs2	Slc30a3
Tmem126a	Gm15545	Slc37a2	Mtfp1
Ccdc90b	Ndfip1	Gga3	Kifc2
Ddias	Nr2f6	Idnk	Map4
Clns1a	Arl15	Eif4a2	Ncdn
Map6	Lrrc75a	Uckl1	Epb41l1
Gdpd5	Srsf3	Tceanc2	Sult4a1
Spcs2	Adamts1	Ggps1	Rapgefl1
Pold3	Dnm2	Zfp788	Sptbn2
Lipt2	Klf7	Micu3	Cacna1i
Ppme1	Mfsd4a	Evi5l	Itpka
Dnajb13	Zfp407	Mars2	Sowaha
Relt	Prox1	Tmcc1	Zfp365
Lamtor1	Whsc1l1	Rnf8-cmtr1	Diras2
Xndc1	Inafm1	Usp32	Phyhip
Nup98	Elk4	Gm15663	Frmpd3
Rrm1	Ypel5	Spaca6	Vsnl1
Olfr543	Iffo2	Scrib	Kalrn
Hbb-y	Sdccag3	Arhgap23	Cdk5r2
Trim6	Eif2ak4	Pxn	Eef1a2
Timm10b	Med13	Kcna6	Synpo
Taf10	Ccnl2	Yae1d1	Agap2
Ilk	Zbed6	Ston2	Fam81a
Tpp1	Actr5	Tspan3	B230209E15Rik
Mrpl17	Wdfy3	Rdh5	Pgr
Eif3f	Ewsr1	Gdi1	Plch2
Rpl27a	Cage1	Rbm12b2	Rell2
Ipo7	Plod1	Zdhhc17	Nefl
Wee1	Rab10os	Foxk2	Cacng3
Adm	Son	Zfp760	Psd3
Lyve1	Tmem104	Calcoco1	Phf24
Eif4g2	Tecr	Zfp260	Crtc1
Btbd10	Degs1	Trim2	2900097C17Rik
Copb1	Sele	Rprd1a	A330049N07Rik
Psma1	Gtpbp8	Dlgap4	St6galnac6
1110004F10Rik	Rcl1	Slc39a3	Mfsd4a
Rps13	Usp36	Fez1	Thrb
Rps15a	Nploc4	Fastkd1	Caln1
Arl6ip1	Hsd17b7	Rundc1	Slc31a2
Coq7	Abhd11	Nrbp2	Rin1
Knop1	Mfsd2b	Syt11	Spire1
Eri2	3110062M04Rik	Aftph	Chpt1
Thumpd1	Lsr	Nsun5	Ndp
E130201H02Rik	G530011O06Rik	Ccp110	Izumo4
Uqcrc2	Sh2b3	Zfyve16	Zfp523
Mettl9	Sirt2	Auh	Mypop
Gga2	Usp26	Traf3ip1	Ppp1r12b
Ndufab1	Gm15694	Map1lc3a	Myh7
Ubfd1	Adamts2	Zfp592	Pde4a
Plk1	Prosc	Snora44	Ppp1r1a
Rbbp6	Azin1	Exoc6b	Etnk2
4930413G21Rik	Slc35d3	2610020C07Rik	Limch1
Lcmt1	Tesk2	Ddit4	Pou2f3
Nsmce1	Brpf3	Dopey2	Lpar1
Sbk1	Ddx26b	Akain1	Gm9899
Nfatc2ip	Gm10336	Mboat1	Pls1
Lat	Cdan1	Trp53bp2	Sbds
Atp2a1	Rbm33	Wbp2	Scrn3
Rabep2	Trappc11	D930048N14Rik	Gpld1
Spns1	Cdyl2	Kmt2c	Gprc5b
Eif3c	Maf	Rassf2	Pmm1
Atxn2l	Cnksr3	Zfp276	B230206H07Rik
Sgf29	Anks6	Pten	Scd1
Ppp4c	Osbpl11	Asap3	Thap7
Aldoa	Primpol	Zcchc7	Hdac5
Ino80e	Marcks	Usp2	Mxi1
Hirip3	Jmy	Rcsd1	Ficd
Maz	Zfp445	Hsf2bp	Rrm2b
Kif22	Taok1	Tlr7	Cd209a
SEPT1	Zfp597	1810026B05Rik	Rabac1
Dctpp1	Braf	Trit1	Gm5083
Fbrs	Rictor	Arel1	Ddhd1
Mir7060	Ppil4	Zfp329	Magi2
1700120K04Rik	Gtf3c2	Fam193b	Cdr2
Rnf40	Zfp871	Zfp579	Mapk8ip2
Tmem265	Mycl	Jpx	Thap11
Bcl7c	Lrrc39	Ddx17	5330413P13Rik
Bckdk	Gm9054	Fbxl5	9530026P05Rik
Pycard	Cyp2ab1	Capn5	E130311K13Rik
Fus	Atp11a	Phkg2	Sipa1l1
Trim72	Cacna1d	Tbck	Klhdc1
Slc5a2	Rrp8	Ccnt2	Sorbs1
BC017158	Trpt1	Micall1	Dnajc19
Sec23ip	Fam134c	Hs3st1	Eps8l2
Nsmce4a	Sugp2	Lpar1	Olfr558
Tacc2	Agfg1	Car14	Asb13
Bub3	Tmem164	Gm10640	Clic5
Oat	Crb3	Ephb1	Degs2
Mettl10	Sptan1	Mterf1b	Ar
Bccip	Papola	Gpt2	Filip1l
Mki67	Cstf3	Fam228a	Slc9a3r2
9430038I01Rik	9430015G10Rik	Ndufaf4	Tinagl1
Glrx3	Edem1	Agtpbp1	Hspb7
Ppp2r2d	Dclre1c	Rtkn	H2-Ob
Bnip3	Mnt	BC003331	Fam167b
Dpysl4	Zfp655	Zfp536	Map3k7cl
Lrrc27	Bach1	Clip3	Marveld1
6430531B16Rik	Slc30a7	Rab39b	Acsl4
Paox	Cox20	Rbbp6	1700008O03Rik
Psmd13	Arf1	Fgf7	Thrsp
Ifitm2	Tmem87b	Gm12338	Kcnj9
Athl1	Acrbp	4833420G17Rik	Rasgrf2
Ifitm5	Itga10	Mff	Pcp4l1
Ifitm1	Cars2	Ganab	Cbx7
Ano9	Snx17	Carkd	Synpo2
B4galnt4	Mpi	Fibin	Gstt1
Lmntd2	Tmc4	Lgals8	Nat8f2
Phrf1	Rai1	Pfkfb2	Rbpms2
Rassf7	Srcap	Golgb1	Gm14403
Rplp2	Asxl1	Wdr20rt	Serpinb9
Chid1	Fam178a	Mir7035	Gipc3
Pidd1	Esyt3	B3gat1	Itih5
Tspan4	Vps37b	Tmub2	Sgpp2
Ap2a2	Mms19	Rmnd1	Kazald1
Muc2	Prr14	Gm5148	Plscr4
Tollip	Nckap5l	Kcna5	Tprkb
Tnni2	MARCH3	Pthlh	MARCH2
Mrpl23	Mkln1	Vrk1	Kif13b
Igf2os	Mafk	Lao1	Col6a6
Igf2	Zdhhc14	Cog5	Otogl
Ascl2	Ubtd1	Etnk1	Sncg
Trpm5	Rec114	Fam210a	Apol10b
Fgf15	Il27ra	Mbd5	Slc26a10
Agpat5	Tstd2	Slc2a4rg-ps	Cmbl
Abce1	Klhdc3	Sin3b	Ttc7
Rpgrip1l	Syne4	4931403E22Rik	Rgs2
Mast1	Paxbp1	Rbm6	Zfp658
Cfap20	Gm1995	Hsf1	Plxna4os1
Sntb2	Slc35a2	Senp7	Edem2
Wwox	Hhat	Ahdc1	Gm3230
Gins2	Sbno1	Akap5	Lpcat2
Cbfa2t3	Nkap	Rbm5	Tpm1
Efnb2	Dcaf12	Parm1	4632428C04Rik
Col4a2	Ankhd1	Sgsm3	Stat5b
Cul4a	Pim3	Nap1l3	4930447M23Rik
Cdc16	Nipbl	Rasgrp2	Socs3
Mcph1	Naca	Vmn2r29	Comtd1
Gpat4	Scpep1os	4930525G20Rik	Unc13d
Hgsnat	Gm19897	Cog1	Rhobtb2
Ash2l	Insig1	Ccdc167	Dync1li2
Unc5d	Eln	Sgms2	Zrsr1
Nrg1	Dmrta1	Cyb561	Zbtb4
Gsr	Cilp2	Tmtc1	Slc25a35
Dlc1	Lbp	Dctn6	5430416O09Rik
Tusc3	6230400D17Rik	Unc5cl	Nr3c2
Neil3	Yeats2	Zdhhc24	Fbxo32
Tll1	Matn2	Zbtb26	Polk
Slc18a1	Hip1	Zbtb18	Zfp874b
Nxnl1	Sh3d19	Bicd2	Hdac11
B3gnt3	1500015O10Rik	Dnajc19	Eml6
Slc35e1	Col8a1	Rhbdl1	D17H6S53E
Arhgap10	Gm16675	Hspbap1	Gca
Usp38	BC046251	R74862	Fam58b
Nacc1	Sema5a	Mapk1ip1	Ddrgk1
Fbxw9	Chst3	Mettl3	G6pc3
Brd7	Idi1	Tti1	Grem2
Tox3	Dad1	Dnajc7	Trmt12
Nup93	Elovl4	Arv1	Rsad1
Adgrg3	Wasf1	Mettl17	Fn3k
4930513N10Rik	Sorcs1	Plod3	Nat8f3
Plekhg4	Col9a3	C130046K22Rik	Ghitm
Ctcf	Sema3e	Wdr13	Sfrp5
Smpd3	Aspdh	Dalrd3	Ces5a
Wwp2	C230072F16Rik	Lime1	Prr18
D030068K23Rik	Slc22a23	Ranbp6	Gm13031
Vac14	Tmem63b	Mycbp2	Adrb2
Rfwd3	Gm853	Ice2	Abca8a
Cfdp1	Tmem72	Cdk5	Zfp385a
[truncated: 2,592 more rows]
