# Supplementary material for: Inhibition of colony stimulating factor 1 receptor corrects maternal inflammation-induced microglial and synaptic dysfunction and behavioral abnormalities
Source: Mol Psychiatry. 2020 Feb 18;26(6):1808–31. doi: 10.1038/s41380-020-0671-2 (PMC7431382; doi:10.1038/s41380-020-0671-2)
Supplement: Supplementary file 7 — Data Set 2 [file 41380_2020_671_MOESM7_ESM.xlsx]

## Sheet: Suppl Table 2
Supplementary Table 2: Comparison of microglia transcriptome modules with human synaptic and ASD-associated gene modules (Fig. 2f)
Gene Lists	Reference	Description
Schizophrenia (Wu et al)	Wu, J.Q. et al, PLoS One. 2012;7(4):e36351	RNAseq differentially expressed genes from postmortem superior temporal gyrus (STG/BA22) of 9 male subjects with schizophrenia and 9 matched non-psychiatric controls
ASD de novo 1	De Rubeis, S. et al, Nature. 2014 Nov 13;515(7526):209-15.	Genes with de novo mutations associated with ASD diagnosis, identified from whole exome sequencing
ASD de novo 2	Iossifov, I. et al, Nature. 2014 Nov 13;515(7526):216-21.	Genes with de novo mutations associated with ASD diagnosis, identified from whole exome sequencing
FMRP-interactome 1	Steinberg, J. & Webber, C. Am. J. Hum.Genet. 93, 825–839 (2013).	a module upregulated during fetal development obtained after clustering 832 FMRP targets in human brain transcriptome (original source: Brainspan)
FMRP- interactome 2		a module upregulated during adolescence and adulthood obtained after clustering 832 FMRP targets in human brain transcriptome (Original source: Brainspan)
Intellectual Disability	Parikshak, N. N. et al. Cell 155, 1008–1021 (2013).	Genes implicated in intellectual disability but not yet implicated in ASD. Original sources = Inlow and Restifo, 2004, Lubs et al., 2012, Ropers, 2008, van Bokhoven, 2011
ASD_Microglia_1	Miller, J.A. et al, Proc. Natl Acad. Sci. USA 107, 12698–12703 (2010).	User-defined list from WCGNA analysis originally compiled by Miller et al., 2013 representing M1 (pro-inflammatory) microglial states
ASD_Microglia_2		User-defined list from WCGNA analysis originally compiled by Miller et al., 2013 representing M2 (alternative activation) microglial states
Gupta ASD	Gupta et al, Nat Commun. 2014 Dec 10;5:5748	List of 749 genes differentially expressed in ASD patient brains vs. control
Synaptic Proteins	Bayes et al, Nat Neurosci. 2011 Jan;14(1):19-21	List of synaptic proteins enriched in adult human postsynaptic density isolation
Postsynaptic Density (PSD)		List of postsynaptic density proteins enriched in adult human postsynaptic density isolation
Voineagu_asdM12 (ASD neuronal)	Voineagu, I. et al. Nature 474, 380–384 (2011)	a neuronal module, enriched for ASD-associated genes
Voineagu_asdM16 (astrocytes/microglia)		atrocyte and activated microglial maker module, with functional annotation immune response but no enrichment for ASD-associated genes
Parikshak M13 (Postnatal cortex/ASD)	Parikshak, N. N. et al. Cell 155,1008–1021 (2013)	module of genes enriched in cortical/synaptic development at postconception week 12-22, showing enrichment for ASD-associated rare de novo variants, and upper-layer glutamatergic neuron markers
Parikshak M16 (Postnatal cortex/ASD)		module enriched in cortical and synaptic development prior to post-conception week 12, enriched for ASD-associated rare de novo variants, and upper-layer glutamatergic neuron markers
Parikshak M17 (Postnatal cortex/ASD)		a module enriched in cortical and synaptic development containing ASD-associated genes, starting at postconception week 16 and peaking at postnatal 10-12 months, enriched in cortical layers 2-4 and 5-6
Parikshak M2 (Prenatal cortex/ASD)		a module enriched in cortical and synaptic development and containing ASD-related genes, starting at postconception week 10 and increasing to postnatal month 12, in cortical layers 2-4 and 5-6
Pariskshak M3 (Prenatal cortex/ASD)		a module enriched in cortical and synaptic development after postconception week 13, increasing to postnatal month 12, in cortical layers 2-4, and containing ASD-related genes
SFARI ASD	https://gene.sfari.org/autdb	SFARI Gene is an evolving database for the autism research community that is centered on genes implicated in autism susceptibility. Accessed 6/1/16. Genes not in mouse genome were removed.
Gene Lists (# human genes/proteins with mouse ortholog)
Schizophrenia (715)	ASD de novo 1 (18)	ASD de novo 2 (27)	FMRP 1 (31)	FMRP 2 (23)	Intellectual Disability (351)	Type 1 Microglial Markers (120)	Type 2 Microglial Markers (114)	Gupta ASD (644)	Synaptic Proteins (149)	Postsynaptic Density (1005)	Voineagu asdM12 (813)	Voineagu asdM16 (367)	Parikshak M13 (520)	Parikshak M16 (422)	Parikshak M17 (728)	Parikshak M2 (571)	Pariskshak M3 (738)	SFARI ASD (774)
C9orf16	ADNP	Adnp	ABR	ADAP1	AASS	A2M	ACTA2	AAAS	DLG4	SEPT2	A2M	ABCA1	SEPT4	MARCH1	AATK	5S_RRNA	AAAS	ABCA7
C11orf49	ANK2	Ank2	ADNP	ALDOA	ABCC8	ABCC4	ADAMTS1	AAK1	SYNGAP1	SEPT3	AADACL2	ACAA2	ACSBG1	ABHD8	ABCA5	ABCC1	AATF	ACHE
C1orf122	ARID1B	Ankrd11	AKT3	ARF3	ACOX1	ADORA3	ADM	ABCB7	DLG2	SEPT4	AARSD1	ACOX1	ACSM5	ACSL4	ABCG4	ACER2	ABL1	ACTN4
C9orf50	CHD8	Arid1b	ARID1B	ATG2A	AGA	AIF1	ANGPT2	ABCC12	CAMK2A	SEPT5	ABCA12	ACOX2	ACYP2	ADAM23	ACBD4	ACOX3	ABT1	ACY1
C20orf144	CUL3	Chd2	ARVCF	ATP1B1	AK1	ALOX5AP	ANGPTL4	ACACA	GMFB	SEPT6	ABCA13	ACSL5	ADRA1D	AF011889.5	ACSL6	ACTR8	ACLY	ADA
NDUFB11	DYRK1A	Chd8	AUTS2	BRSK1	ALDH3A2	APOC1	ANXA1	ACIN1	ATP2B1	SEPT7	ABCA2	ACTL6A	AIFM3	AKAP6	ADAM11	ADAMTS10	ACTG1	ADAMTS18
C2orf82	GRIN2B	Dip2a	BMPR2	CDK5R2	ALDH4A1	APOC2	ANXA2	ACTN2	ATP2B2	SEPT8	ABCC12	ADAMTS1	AK5	AMPD2	ADCK1	ADAT1	ACTL6A	ADARB1
C19orf71	KATNAL2	Dscam	CHD8	FBXL16	ALDOA	ARHGDIB	APOLD1	ADCK4	ATP2B4	SEPT9	ABI2	ADD3	ALDH6A1	ANKRD34A	AGAP2	ADNP	ACVR2B	ADCY5
C16orf92	POGZ	Dyrk1a	CTNND2	GRIN1	ALG12	B2M	BAG3	ADCY1	ATP1A3	SEPT11	ABI3BP	ADORA2B	ANKRD40	APLP1	AGBL3	AHCTF1	ADM2	ADK
C17orf107	SCN2A	Foxp1	DIP2A	ITPR1	ALG2	BCL2A1	BCL6	ADO	ATP1A1	AAK1	ACACB	AGT	ANO3	ARF3	AIFM2	AHDC1	AIMP1	ADNP
CCDC121	SUV420H1	Gigyf1	DIP2C	KCNT1	ALG3	BLNK	BTG2	AGL	ATP1A4	ABCB1	ACLY	AHNAK	APLP2	ARHGEF9	AJAP1	AKAP1	AKT1	ADORA2A
C19orf68	SYNGAP1	Grin2b	DOCK4	KIF1A	ALG6	BNIP2	C10orf10	AGPAT4	ATP1B1	ABCB8	ACP2	AK2	APOL2	ASPHD2	ANGPTL6	AKAP8	AKT3	ADORA3
C10orf10	TBR1	Katnal2	EHMT1	MAN2A2	AMT	C14orf166	C1R	AHDC1	VDAC1	ABCD3	ACRBP	AK4	ARHGAP22	ATP6V0E2	ANK2	AKAP9	ALDH18A1	ADRB2
AATK	ASXL3	Kdm5b	FASN	NCDN	ARG1	C1QA	C1S	AIFM1	VDAC2	ABHD14B	ACTL7B	AKR1C3	ARHGAP26	ATP8A1	ANKS1B	ALDH1L2	ALKBH1	ADSL
ABHD12	BCL11A	Kdm6b	GRIN2B	NOMO1	TINAGL1	C3AR1	C5AR1	AIFM3	ATP6V0A1	ABI1	ACTN4	ALDH1L1	ARHGDIG	BAG4	AP4S1	ALKBH8	ALMS1	AFF2
ABTB1	CACNA2D3	Kmt2e	KIAA0100	PLEC	ARHGEF6	CAPG	CCL2	AKT1	SLC1A2	ABLIM1	ADAM18	ALDH4A1	ARHGEF4	BEND6	APOL3	ALOXE3	ALPK1	AFF4
ACAT2	MLL3	Med13l	MAZ	RAD21L1	ARSA	CASP1	CD44	AMBRA1	C1QBP	ABLIM2	ADAM22	ALDH9A1	ATP6V1G2	BTBD1	ARAP2	AMMECR1L	ALX3	AGAP1
ACAT2	ASH1L	Nckap1	MBD5	RTN4R	UBA2	CCR1	CD93	AMPD3	TJP2	ACACA	ADAM33	ANGPTL4	B4GALT6	C2ORF69	ARHGEF3	ANKRD13B	AMOTL1	AGBL4
ACIN1		Phf2	MED13L	SEPT5	ASAH1	CD14	CDH5	ANKLE2	NCKAP1	ACAN	ADAMTS7	ANO6	CA11	C3ORF33	ARHGEF33	ANKRD16	ANKS1A	AGMO
ACOXL		Pogz	NAV3	SEZ6L2	ASPA	CD163	CDKN1A	ANKRD13A	DLGAP2	ACAT1	ADAMTSL1	ANTXR1	CA2	CACNB3	ARID5B	ANKRD17	ANP32A	AGTR2
ACTA2		Rims1	PRRC2B	SLC8A2	ASPM	CD300A	CEBPB	ANKRD13D	YWHAB	ACLY	ADCY10	ANXA2	CABP1	CACNG3	ASB13	ANKRD45	ANTXR2	AHI1
ACYP1		Scn2a	RALGDS	SORL1	ASS1	CD53	CEBPD	ANKRD27	CAMK2B	ACO2	ADCY5	ANXA5	CAMK2A	CAMKK2	ATP2B2	ANKRD49	AP3M1	AKAP9
AHSA1		Tbr1	SMARCA2	UNC13C	ATP2A2	CD74	CFH	ANKRD34A	CAMK2D	ACSBG1	ADNP	APOE	CAPN3	CAP2	BATF3	ANO8	APEX1	ALDH1A3
AIF1L		Tcf7l2	SMARCC2		ATP7A	CPVL	CHI3L1	ANKRD34C	CAMK2G	ACSL6	ADNP2	APOL3	CBX7	CES5A	BEGAIN	ANP32D	APH1A	ALDH5A1
ALDH1L1		Tnrc6b	SPAG9		ATR	CREG1	CHSY1	ANKRD39	GNAO1	ACTL6B	AFF4	APPL2	CCDC13	CHMP5	C19ORF66	APC2	APOM	ALOX5AP
ALDOA		Wac	TCF4		ANTXR1	CSF1R	CLDN5	ANKS3	SEPT1	ACTN1	AGAP2	AQP4	CD74	CHST2	C5ORF49	ARHGAP35	AQR	AMPD1
ALDOA		Wdfy3	TNRC6B		ATRX	CTSS	CLIC1	ANXA11	GNB1	ACTN2	AGK	ARHGEF6	CDK5R2	CLSTN1	C9ORF172	ARHGAP39	ARF6	AMT
ALDOA			TRIM32		AVPR2	CX3CR1	COL4A1	AP2S1	GNB2	ACTN4	AGL	ASAP3	CEND1	CLTB	CACNA1I	ARHGEF10L	ARID1B	ANK2
ALDOC			TRIP12		B4GALT1	CYBA	COL4A2	AP5B1	RAB3A	ACTR1A	AHNAK2	ASCC2	CHCHD10	CNTN1	CALN1	ARHGEF11	ARID2	ANK3
ANGPTL2			TTYH3		B4GALT7	CYFIP1	COLEC12	APBB3	RAB10	ACTR2	AK1	ATP1B2	CHMP4C	CORO1A	CALY	ARHGEF18	ARL13B	ANKRD11
ANGPTL4			ZCCHC14		BBS1	DCXR	CP	AQP5	RAB2A	ACTR3	AK5	ATP6V0E1	CLU	CPE	CAMK2B	ARID1A	ARL2BP	ANKS1B
ANGPTL6					BBS2	DSE	CRISPLD2	ARHGAP27	GAP43	ACTR3B	ALMS1	AXL	CLYBL	CRY2	CAMK2N2	ARID3B	ARL5B	ANXA1
ANKRD9					BBS4	ELF4	CSPG4	ARHGEF4	GDI1	ADAM11	ALOX12B	B2M	CMTM5	CYB5D2	CAMKK1	ASPRV1	ARRDC3	AP1S2
ANP32B					MKKS	EMP3	CXCL2	ARL5B	HSPA5	ADAM22	AMY2B	BAG3	CNTNAP1	DACT3	CASKIN1	ASXL3	ASF1A	APBA2
ANXA6					BCKDHA	EVI2B	CYP1B1	ARL6IP5	HSPA9	ADAM23	ANK2	BBOX1	COPS7A	DLG2	CCDC148	ATCAY	ATAD2B	APC
ANXA8L1					BCKDHB	FCER1G	CYR61	ARMC7	HSP90AB1	ADAP1	ANK3	BCCIP	CPLX1	DLG3	CCDC149	ATF7IP	AUTS2	APH1A
APEX1					BCS1L	FCGBP	DCN	ARPP19	HSPD1	ADAR	ANKRD35	BGN	CPLX3	DLGAP1	CD47	ATN1	AXIN1	APP
APOD					BSCL2	FCGR1A	DDR2	ARX	ATP5B	ADD1	ANKS1A	BNIP2	CPNE9	DNAJC30	CDADC1	ATRIP	BAG6	AR
APOE					BSND	FCGR1B	DNAJB1	ASAP3	ATP5A1	ADD2	ANO5	BST2	CREG2	DUSP22	CDH10	ATRX	BARD1	ARHGAP11B
APOM					BTD	FCGR2A	DUSP1	ASB3	ATP5C1	ADD3	ANTXR1	BTG1	CST3	EEF1A2	CDK14	ATXN2L	BAZ1A	ARHGAP15
APP					CA2	FPR1	ECM2	ASB8	NDUFV2	AGAP1	AOC3	C10orf10	CTXN2	ENO2	CHGB	ATXN7L1	BAZ2A	ARHGAP24
ARC					CBS	FYB	EMP1	ASCL1	DNM1	AGAP2	AP3B2	C1orf162	CX3CL1	EPB41L1	CHN2	B4GALNT4	BBS9	ARID1B
ARGLU1					NLRP3	GPX1	ENG	ATG16L2	DNM2	AGAP3	AP3D1	C1QTNF1	CXCL14	FBXW7	CKMT1B	BAIAP2L1	BCL11A	ARNT2
ARHGAP19					ERCC8	GRN	EPAS1	ATHL1	S100A9	AGER	APAF1	CACHD1	CYGB	FN3K	CLIC5	BAZ1B	BCL11B	ARX
ARHGAP9					CLCNKB	GYPC	FAM129A	AUH	S100B	AGK	APH1A	CALR	CYP27A1	GABBR1	COL4A3BP	BCL9	BCLAF1	ASH1L
ASB13					PPT1	HCK	FLNA	B3GALNT1	CRMP1	AGPAT5	APLF	CARHSP1	CYP2J2	GABRA5	COX11	BCL9L	BCOR	ASMT
ASTE1					TPP1	HCLS1	FN1	B3GALT2	PFKP	AGRN	APLNR	CAT	CYP46A1	GAP43	CPNE4	BCORL1	BEND5	ASS1
ATP13A2					CLN3	HK2	FOS	B3GNT4	ALDOC	AIFM1	APOB	CAV1	CYP4F11	GIT1	CPNE7	BICD2	BFAR	ASTN2
ATP1A1					CLN5	HLA-A	GADD45A	B4GALNT4	CKB	AK1	APOC3	CCDC50	DAAM2	GRINA	CREBL2	BIRC6	BICD1	ASXL3
ATP1A3					CLN6	HLA-B	GADD45B	B4GALT7	UCHL1	AKAP2	AQR	CCNG1	DDN	HK1	CRIM1	BPTF	BOD1	ATG7
ATP1B1					CLN8	HLA-C	GEM	BABAM1	ACLY	AKAP5	ARHGAP15	CCNK	DGKB	ITFG1	CROT	BRCC3	BOP1	ATP10A
ATP1B3					COX10	HLA-DMA	GJA4	BAIAP2L2	DPYSL4	AKAP9	ARHGAP21	CD14	DGKG	JPH4	CSDC2	BRD4	BRAP	ATP2B2
ATP2B2					CPS1	HLA-DRB1	HSPA1B	BHLHE40	PFKL	AKR1A1	ARHGAP30	CD151	DIRAS2	KCNK3	CSPG5	BRPF1	BRI3	ATRNL1
ATP5A1					CYP21A2	HLA-E	HSPB1	BIN3	PFKM	AKT1	ARHGEF10L	CD68	DKK3	LIN7B	CYP2E1	BTAF1	BRMS1	ATRX
ATP5B					PM20D1	HLA-F	ICAM1	BMP2	TKT	AKT2	ARID1B	CD81	DNAJB4	LONRF2	DEF8	C14ORF37	BRWD3	ATXN7
ATP5C1					CREBBP	HLA-G	ICAM2	BRD2	DPYSL5	ALDH1A1	ARMC9	CDC42EP4	DNM1	LYPD6B	DENND4B	C16ORF87	BTBD7	AUTS2
ATP5D					OFD1	HMOX1	ID1	BROX	ENO3	ALDH1L1	ARNT	CDH5	EFHD1	MAFB	DIS3L	C19ORF44	BUB3	AVP
ATP5EP2					CYP27A1	IFI30	ID3	BST2	ENO2	ALDOA	ARNT2	CDK2AP2	ENPP5	MAPK8IP1	DLGAP3	C19ORF68	BYSL	AVPR1A
ATP5G3					DBT	INPP5D	IFITM1	BTBD9	HSD17B10	ALDOC	ASAH2	CDK4	EPAS1	MAPRE3	DNAH7	C22ORF39	C14ORF93	BAIAP2
ATP5I					DCX	IRF8	IFITM2	C12orf29	LDHA	AMPH	ASB1	CDKN1A	EPB41L4B	MBLAC2	DNAJC19	C2ORF16	C17ORF62	BBS4
ATP6V0A1					CYB5R3	ITGB2	IFITM3	C16orf45	LDHB	ANK1	ASB14	CEBPB	EPDR1	NCDN	DNAJC27	C3ORF70	C19ORF47	BCAS1
ATP6V1B2					DKC1	LAIR1	IGFBP4	C19orf12	MAOA	ANK2	ATP10D	CEBPD	ERLEC1	NCS1	DUSP19	C5ORF42	C2CD3	BCKDK
ATPIF1					DLD	LAP3	IL1R1	C19orf57	MIF	ANK3	ATP12A	CFLAR	EXTL1	NGEF	EFCAB6	C5ORF51	CA12	BCL11A
KIAA1328					DNMT3B	LAPTM5	IL1RL1	C19orf60	NME2	ANKS1B	ATP1B1	CHPT1	FAM131A	NGRN	EPHA10	CABLES2	CABP7	BCL2
B3GNT8					DPAGT1	LCP1	ITPR3	C19orf70	PKLR	ANXA1	ATP2B4	CHST3	FAM174A	NPY1R	EPHX4	CACNG7	CAD	BIN1
BAALC					DPM1	LST1	JUNB	C1R	PYGB	ANXA3	ATP2C2	CHSY1	FBLN7	NRSN2	ESYT2	CALR3	CADM1	BIRC6
BAG3					DPYS	LY86	KLF4	C2CD2	PRDX2	AP1B1	AXDND1	CIB1	FBXL16	NRXN2	FAM127A	CBFA2T2	CAPRIN1	BRAF
BAIAP3					ATN1	LY96	LGALS3	C4orf36	CKMT1B	AP2A1	B9D1	CLDN5	FBXO2	PAK1	FAM134B	CBFA2T3	CASC3	BRCA2
C18orf32					DUOX2	LYN	LRRC32	C6orf226	DPYSL2	AP2A2	BAAT	CLIC1	FGF1	PARK2	FAM173A	CCDC120	CASP8AP2	C3orf58
DYNLL1					EIF2AK3	LYVE1	MAFF	C8orf59	AK1	AP2B1	BCHE	CMTM3	GABARAPL1	PDE4A	FAM185A	CCDC82	CBL	C4B
BCAS1					EMX2	MAN2B1	MCL1	C9orf78	HK1	AP2M1	BCL11A	CNIH4	GABRA1	PGM2L1	FAM189A1	CCDC97	CBLB	CA6
BET1L					ERCC2	MFSD1	MGP	CABP7	MDH2	AP2S1	BCL6	CNN3	GABRA4	PIK3CB	FBXO9	CD101	CBS	CACNA1A
BEX1					ERCC3	MNDA	MTHFD2	CACNG3	SUCLG1	AP3B2	BCORL1	COL4A1	GABRD	PIK3IP1	FLYWCH2	CDK13	CBX1	CACNA1B
BEX1					ERCC5	MS4A4A	MYH11	CACUL1	ACAT1	AP3D1	BEST3	COMT	GCNT4	PITHD1	FMN2	CDR2L	CBX2	CACNA1C
BTG2					ERCC6	MS4A6A	NFIL3	CAMSAP1	SOD2	AP3M2	BIRC6	CPNE3	GDA	PLA2G15	FOXP1	CDRT4	CBX5	CACNA1D
C1QL3					ACSL4	MYO1F	PDLIM1	CAMSAP3	DLAT	APOO	BMP1	CPT2	GFAP	PMM1	FXYD7	CELF1	CBX8	CACNA1F
C1QTNF4					FANCA	NMI	PECAM1	CANT1	DLST	APP	BRCA2	CSRP2	GHITM	PNMAL1	G0S2	CELF3	CCDC71	CACNA1G
CABP1					FANCC	OLFML3	PFKFB3	CAST	IDH3A	ARC	BRD1	CTDSP2	GNA14	PNMAL2	GABRB1	CEP120	CCNT1	CACNA1H
CABP7					FBN1	PFN1	PLA1A	CBLB	IDH3G	ARFGAP2	BRD4	CTSH	GPR146	POLR3F	GABRG1	CEP89	CCNT2	CACNA1I
CACNB1					FKTN	PLAC8	PLN	CBLL1	PDHA1	ARFGAP3	BRSK2	CXCL16	GPR158	PPP2R5A	GDF10	CHAMP1	CD2BP2	CACNA2D3
CACNG7					FGD1	PRDX4	PLP2	CCDC14	PDHB	ARHGEF2	BRWD1	CYB5B	GPR37L1	PPP2R5B	GLT1D1	CHD3	CDC34	CACNB2
CACYBP					FGFR1	PTGS1	PLSCR1	CCDC24	RPS19	ARHGEF7	BSPRY	CYBRD1	GRIA4	PPP3CA	GPR162	CISD3	CDCA4	CADM1
CALR					FGFR2	PTPRC	PODXL	CCDC25	MAP1B	ARHGEF9	BTN1A1	CYP4F11	HABP4	PRAF2	GPRASP1	CIZ1	CDH2	CADM2
CALR3					FGFR3	RAC2	RBPMS	CCDC3	MBP	ARID3B	C10orf90	DBI	HEPACAM	PRKACB	GRIN1	CLEC16A	CDH24	CADPS2
CAPN12					FH	RGS10	RGS1	CCDC40	THY1	ARMC10	C1orf146	DCAF12	HIGD1A	PRKAR1B	GRIN2D	CLIP2	CDK12	CAMK4
CARTPT					FKRP	RHBDF2	RHOB	CCDC69	TAGLN3	ARPC1A	C2CD3	DDAH2	HIPK4	PRKCE	GRM7	CLK3	CDK4	CAMSAP2
CCDC121					FLNA	RNASE2	RNASE4	CCDC85C	NEGR1	ARPC2	C2orf42	DDIT4	HLA-DQA1	PRKCZ	GSTK1	CLMP	CDK5RAP2	CAMTA1
CCDC152					AFF2	RNASET2	S100A10	CCS	NCAM1	ARPC3	C3	DECR1	HLA-DQB1	PTPRN2	HCN1	CLUAP1	CDKAL1	CAPN12
CCDC36					FRAS1	S100A11	SAT1	CELF4	OPCML	ARPC4	C3orf38	DHRS3	HLA-DRB5	RAB3C	HDHD2	CMTM1	CDKN1B	CAPRIN1
CCK					FUCA1	S100A6	SERPINA3	CELSR2	CLTC	ARPC5L	C5orf42	DSE	HLF	RAB6A	HHIPL1	CNOT3	CDKN2AIP	CASC4
CCL25					SLC35C1	S100A8	SERPING1	CEND1	CLTB	ARVCF	C7orf43	DTNA	HOGA1	RAB6B	HLA-DRB1	CNOT6	CDV3	CBS
CCNI					G6PD	S100A9	SHC1	CGRRF1	SYN1	ASB7	CACHD1	DYNLT1	HPCAL4	RAB6C	HRASLS	COG3	CEBPG	CCDC91
CD320					GALE	SAMSN1	SLC39A14	CHCHD7	SYN2	ASTN1	CACNA1A	ECI2	HSPA2	RABGAP1L	HSD17B11	COG8	CEBPZ	CCT4
CD63					GALT	SCIN	SLCO4A1	CHI3L1	SYT1	ASTN2	CACNA1D	EDNRB	HSPH1	RFK	HTR7	COPG2	CENPB	CD38
CD68					GAMT	SERPINB1	SMAD6	CHIC1	AP1B1	ATAD3A	CACNA1E	EFNA1	HTRA1	RGS2	IGIP	CORO2A	CENPH	CD44
CD72					GATM	SLA	SMTN	CHMP3	AP2A2	ATF7IP	CACNA1G	EHD4	IDS	RTN4	INPP1	CORO2B	CENPV	CD99L2
CD74					GCDH	SLC2A5	SRGN	CHN2	STX1A	ATP1A1	CACNA1S	ELF1	IL17D	SCN2A	IQSEC2	CREBBP	CEP41	CDC42BPB
CD99L2					GCH1	SLC7A7	TAGLN	CHPF2	AMPH	ATP1A2	CACNA2D2	EMP1	IPCEF1	SH3BP1	IQSEC3	CSGALNACT2	CEP63	CDH10
CDKN1A					MOGS	SLCO2B1	TAGLN2	CHRDL1	BIN1	ATP1A3	CACNA2D3	EMP3	ISCU	SHANK2	JAKMIP1	CSNK1D	CEP85	CDH11
CDNF					GCSH	SQRDL	TAP1	CHST8	PACSIN1	ATP1A4	CAD	EMX2	ITM2B	SLC25A4	KCNC4	CSNK2A2	CEP97	CDH22
GDF1					GDI1	ST6GAL1	TGM2	CLDN11	RIMS2	ATP1B1	CADPS	EPAS1	ITPKA	SLC30A9	KCNF1	CSRP2	CERS4	CDH8
CFDP1					GFAP	STAB1	TIMP1	CLN5	RTN1	ATP2A2	CAMSAP1	EPHX1	ITPR1	SLC4A3	KCNMB4	CTC1	CHAF1A	CDH9
CHAC2					GK	TGFB1	TIPARP	CLU	SYNJ1	ATP2B1	CAPN10	EXOG	KCNAB1	SLC8A2	KCTD2	CTIF	CHD4	CDKL5
CHGA					GLB1	TGFBI	TM4SF1	CNDP2	SYT7	ATP2B2	CASK	FAM107A	KCNH3	SLC9A6	KCTD21	CTTNBP2	CHD9	CDKN1B
CHMP2A					GLDC	TGFBR2	TNFRSF10B	CNNM1	SNAP91	ATP2B3	CATSPERG	FAM111A	KCNJ10	SPATA2L	KIAA1324L	CWC22	CHRNA5	CECR2
CHN1					GLI3	TSPO	TNFRSF1A	CNOT6	NAPA	ATP2B4	CBX4	FAM129B	KCNK1	SVOP	KIF1A	CWC25	CHST10	CELF4
CHRNE					GM2A	TYROBP	TNFRSF1B	CNTNAP4	NPTX1	ATP5A1	CCDC14	FAM189A2	KCNS1	TMEM8B	KIF5A	CWC27	CHTF8	CELF6
CITED2					GNAS	UCP2	TPM2	COA3	STX1B	ATP5B	CCDC18	FAM89A	KIF1C	TMOD2	KIF5C	CXCR5	CIDEB	CEP290
CIZ1					GNPAT	VAMP8	TUBB6	COL5A3	STX7	ATP5C1	CCDC90B	FBXO8	KLF9	TRIM37	KIFC2	CXORF38	CISH	CEP41
CKB					GNS	VSIG4	VCAM1	COPZ1	STX12	ATP6V0A1	CCNJ	FCGRT	LDHD	TRNP1	KLHDC1	CYB5D1	CKAP4	CGNL1
CKS2					GPC3	WAS	VIM	CPEB4	SLC25A4	ATP6V0D1	CD151	FERMT2	LMBRD1	TSC22D3	LARP6	CYP26A1	CLP1	CHD2
CLDN11					GPI	YBX1	VWF	CPNE9	SLC25A3	ATP6V1A	CD247	FGF2	LMOD1	TSPYL4	LAYN	DCHS1	CNOT1	CHD7
CLDN20					GNPDA1	C1QB	ZFP36	CRB2	ABCB1	ATP6V1B2	CD72	FGFRL1	MAL2	VAMP4	LGI1	DCP1B	CNOT6L	CHD8
CLDN22					GSS	FCGR3B	ZFP36L2	CREB1	SFXN1	ATP6V1C1	CDC34	FGR	MAOB	WSB2	LGI4	DDX46	COG4	CHKB
CLDN22					PRNP	HLA-DMB		CREB5	TMOD2	ATP6V1D	CDC42BPB	FSTL1	MAP1A	YWHAH	LGR4	DENND2C	COPB1	CHRM3
CLDN7					GUSB	LHFPL2		CRNKL1	MYH10	ATP6V1E1	CDCA7L	FTL	MAP2K1	ABHD12	LNPEP	DEPDC5	CORO1B	CHRNA7
CLDND1					HESX1	OLR1		CSGALNACT1	SYT2	ATP6V1H	CDH5	FXYD5	MAP3K5	ABHD14A	LRRC2	DGCR8	CORO1C	CHRNB3
CLIP3					HEXA	SELPLG		CSMD3	SYT5	ATPIF1	CDHR3	FYN	ME1	ABI2	LRRK2	DHX16	COX15	CHST5
CLPTM1					HEXB	TLR7		CTDSPL	TPM2	ATRX	CDHR5	GATAD2A	METTL7A	ACOT7	LUZP2	DHX29	CPSF1	CIB2
CLTC					HLCS	ZMYND10		CUX1	ATP2B3	AVPI1	CDON	GBP2	MICAL2	ACTR10	LYSMD4	DHX34	CPSF2	CLN8
CLU					HMGCL			CWF19L2	ATP1A2	AZI2	CDX2	GFAP	MKL2	ACTR2	MAGI2	DHX38	CPSF3	CMIP
CNDP1					HPD			CXorf23	VDAC3	BAG2	CELA1	GJA1	MMD2	AGK	MAP3K12	DISP2	CREB1	CNR1
CNP					HPRT1			CXorf36	DLGAP1	BAIAP2	CEP350	GLIS3	MT3	AKAP11	MAPK4	DLK2	CRKL	CNR2
COX4I1					IDS			CXorf38	SNCA	BANF1	CERS6	GNA12	MYH11	AMN1	N4BP2L1	DNAJB7	CRNKL1	CNTN3
COX5A					IDUA			CXXC4	CNP	BASP1	CGNL1	GNA13	MYOM1	ANKRD13D	NDUFAF1	DNASE1	CRYGD	CNTN4
COX6C					IGF1			CYB5A	BASP1	BAZ1B	CHD1	GNAI2	MYRIP	AP2M1	NECAB1	DOC2B	CSNK1G1	CNTN6
COX7A2					IKBKG			CYFIP2	DNM3	BCAN	CHD2	GNAI3	NACC2	AP3B2	NICN1	DOT1L	CSTF1	CNTNAP2
COX7C					ITGA7			CYTH3	ALDOA	BCAS1	CHD3	GNG5	NAP1L5	APBB1	NOL3	DROSHA	CSTF2	CNTNAP3
COX8A					JAG1			DAGLA	GLUL	BCKDK	CHD7	GNS	NAPB	APP	NOS1	DSCAM	CTBP2	CNTNAP4
COX8C					KCNJ1			DCAF10	ACACA	BCR	CHD8	GPR137B	NDRG4	ARHGAP32	NPAS2	DSCAML1	CTCF	CNTNAP5
CPB2					KCNJ11			DCTD	GAPDH	BDH1	CHRND	GPT2	NECAB2	ARHGEF7	NPY	DUSP12	CTDSPL2	CREBBP
CPLX1					L1CAM			DEF8	ACO2	BIN1	CHST5	GRAMD3	NET1	ARL15	NR3C2	DYRK1B	CTNNBL1	CSMD1
CPLX2					LAMA2			DFNA5	GOT2	BIRC6	CIAO1	GSTP1	NPTXR	ARL4C	NTM	E4F1	CUL4B	CSNK1D
CRYAB					LAMP2			DHRS4L2	UQCRC2	BLNK	CISH	H2AFJ	NRGN	ARL6	ORAI2	EFNA2	CUL7	CTCF
CTNNA3					PAFAH1B1			DHX32	PRDX6	BRSK1	CIT	HADHB	NRIP3	ARL6IP1	OSBP2	EIF2S3L	DAXX	CTNNA3
CTSD					LRPPRC			DHX8	TPI1	BSG	CLCA2	HDAC1	NRSN1	ARL6IP5	PAK6	EIF3A	DAZAP1	CTNNB1
CTSF					MAN2B1			DHX9	SLC25A5	BSN	CLCN7	HEBP2	OGDHL	ASTN1	PALM2	ELAVL3	DBN1	CTNND2
CXCL14					MANBA			DIRC2	MAPT	C12ORF57	CLTC	HEY2	OXCT1	ATG5	PANX2	ENOX1	DCAF12	CTTNBP2
FAM127C					MAT1A			DNAJC16	SV2A	C18ORF8	CNGB1	HIBADH	OXR1	ATL1	PCDH10	EP300	DCAF13	CUL3
FAM127C					MCCC1			DPP6	MT-CO2	C1QBP	CNOT1	HIST1H1C	P4HTM	ATP13A2	PDE2A	EP400	DCAF15	CUL7
FAM127C					MCCC2			DPYSL2	TUBA1A	C21ORF33	CNOT2	HIST2H2AC	PADI2	ATP1A3	PDGFA	EPB41L4A	DCAF5	CX3CR1
CYR61					MCOLN1			DSP	RIMS1	CACNA1A	CNOT3	HLA-A	PAMR1	ATP2B1	PELI3	EPC2	DCAF7	CXCR3
DAZAP2					MGAT2			DTX4	VCP	CACNA1B	CNOT4	HLA-E	PAQR5	ATP2B3	PFKP	EPG5	DCC	CYFIP1
DCLK1					MOGAT2			DYNC1I1	CALM1	CACNA1C	CNOT6	HMG20B	PAQR6	ATP2C1	PGBD5	EPHB2	DCP1A	CYLC2
DDIT4					MID1			DYSF	SYP	CACNA1E	CNPY2	HSCB	PAQR8	ATP6AP1	PIGB	EPS15L1	DDOST	CYP11B1
DDN					MLYCD			EEPD1	CFL1	CACNA2D1	CNST	HSDL2	PCDH20	ATP6V0A1	PIGZ	ERCC4	DDX20	DAB1
DENND1B					MOCS1			EFCAB7	ENO1	CACNA2D2	COL12A1	HSPB1	PCP4	ATP6V0C	PIK3CG	ERN1	DDX21	DAGLA
DERL3					MOCS2			EFNA2	AKR1A1	CACNA2D3	COL15A1	ICAM2	PCP4L1	ATP6V0D1	PINK1	ESCO1	DDX23	DAPK1
DLEC1					MPDU1			EGLN2	SNAP25	CACNB1	COL25A1	IDH1	PGP	ATP6V1A	PIP4K2C	EXOSC6	DDX39A	DAPP1
DLG2					MT-ATP6			EGLN3		CACNB3	COLEC12	IFI35	PHYHIP	ATP6V1B2	PITPNM1	FAM155B	DDX6	DCTN5
DNAJA1					MT-CO1			EHBP1		CACNG2	CPA4	IFITM1	PKD2L1	ATP6V1D	PITPNM2	FAM171A1	DET1	DCUN1D1
DNAJA4					MT-CO2			EIF1AX		CACNG3	CPZ	IFITM2	PLA2G16	ATP6V1H	PKP4	FAM184B	DGCR14	DCX
DNAJB1					MT-CO3			EIF2B5		CALCOCO1	CSAD	IFITM3	PPIP5K1	ATRNL1	PLCB2	FAM193A	DHX15	DDC
DNAJB2					MT-CYB			EIF2D		CALM1	CSDE1	IGF2BP2	PPL	ATXN1	PLCH2	FAM193B	DHX35	DDX11
DNAL4					MTHFR			ELAVL1		CALML5	CSMD1	IGFBP7	PPP1R14A	BBS7	PPFIA3	FAM208B	DHX8	DEAF1
DNM1					MT-ND5			ELAVL3		CAMK2A	CST9	IL10RB	PPP1R1A	BCL2L10	PPM1M	FAM20C	DHX9	DEPDC5
DRAP1					MTR			ELAVL4		CAMK2B	CSTA	IL17RB	PPP4R4	BEX2	PPP2R2C	FBRS	DIDO1	DGKZ
DSTN					MTRR			EMG1		CAMK2D	CSTF2T	IL18BP	PRKAR1A	BTBD10	PRMT8	FBXL19	DIP2B	DHCR7
DUSP1					MYO5A			EML6		CAMK2G	CTNNB1	IRF9	PRKCB	BTRC	PSD	FBXO11	DIS3L2	DIAPH3
DUSP5					NAGLU			EMP1		CAMKV	CTPS2	ITGA6	PRKCG	C14ORF79	PSEN2	FBXO46	DLL1	DIP2A
DYNC1LI2					NBN			ENDOD1		CANX	CTTNBP2	ITGAV	PRODH	C1ORF216	PURB	FBXW2	DLL3	DISC1
DYNLL1					NLRP2			EPG5		CAPZA1	CUBN	ITGB1	PRR18	C2CD2L	RAB11FIP4	FCHO1	DNAAF2	DLG1
DYNLRB1					NDP			EPHB6		CAPZA2	CUL3	ITGB5	PRRT1	C2CD4C	RAB15	FEM1A	DNALI1	DLG4
EDF1					NDUFS1			ERAL1		CAPZB	CUL5	ITPKB	PTPN3	C5ORF22	RAB40B	FHDC1	DNMT3A	DLGAP1
EEF1D					NDUFS2			ERGIC2		CASK	CYP1A2	JAM2	PTPRN	CACNB1	RAB5B	FMNL2	DNTTIP1	DLGAP2
EFCAB3					NDUFS4			ETNK2		CASKIN1	CYP20A1	KANK1	PVALB	CADM3	RAMP1	FNBP1L	DOCK7	DLGAP3
EGFL7					NDUFS7			EVA1B		CAT	CYP4F12	KLF15	RAB3B	CALM1	RAP1GAP2	FOXG1	DPEP1	DLX1
EGR1					NDUFS8			EVL		CBLN1	CYP4F3	LAMB2	RASD2	CALM3	RAPGEFL1	FUBP1	DPF2	DLX2
EGR4					NDUFV1			FA2H		CCNG2	CYTH4	LAP3	RASGRF2	CCDC106	RBM24	FZR1	DPYSL4	DLX6
EIF1B					NEU1			FADS3		CCNY	DAB2	LEPROT	RASGRP1	CCDC6	REEP5	GATAD2B	DTYMK	DMD
ELOVL1					PNP			FAM126B		CCT2	DAG1	LGALS3	RCAN2	CDH13	RESP18	GATS	DUS3L	DMPK
ENC1					ZNF384			FAM134B		CCT3	DBNL	LIX1	RGS4	CDK20	RIMS4	GATS	DUSP4	DMXL2
EPHB6					NPC1			FAM171B		CCT4	DBR1	LPP	RHBDD2	CDKN2D	RIN1	GLTSCR1	DVL2	DNAH10
ESRRA					NPC2			FAM174B		CCT5	DCAF11	LRIG1	RNF11	CEP68	RIT2	GMEB1	DVL3	DNAJC19
ETFB					NSD1			FAM188B		CCT7	DCAF4	LRP10	RORA	CHAC1	RPP25	GNA11	EED	DNER
EVC					OAT			FAM208A		CCT8	DCAF4L2	LRP4	RP5-972B16.2	CHPF	RRAGD	GOLGA5	EEF2	DNM1L
EVI2A					OCRL			FBXW5		CD59	DCAF5	LRRC32	RPH3A	CLIP3	RYR2	GON4L	EFNB1	DNMT3A
EVI2B					OPHN1			FBXW7		CDC42BPB	DDB1	LY96	S100A13	CLPTM1	SCN4B	GPATCH1	EFNB2	DOCK1
EXTL2					OTC			FERMT2		CDH10	DDR2	LYN	S100A6	CLSTN3	SEMA4A	GPR139	EFTUD2	DOCK10
FA2H					PAH			FIBCD1		CDH13	DDX20	MAPKAPK3	S100B	CLTC	SESN1	GPR161	EHMT1	DOCK4
FABP7					PAK3			FKBP1A		CDH2	DENND5A	MAPRE1	SBDS	CNKSR2	SGPP2	GPRIN2	EHMT2	DPP10
FAM107A					ARHGEF7			FOS		CDIPT	DENND5B	MCL1	SCN1B	CNST	SIAE	GRAMD4	EIF3B	DPP4
FAM166A					PANK2			FOXP2		CDK5	DENR	MERTK	SCN2B	COMMD7	SLC25A23	GRIK3	EIF4A3	DPP6
FAM71E1					PAX8			FOXP4		CDK5R1	DEPDC7	METTL7A	SCRG1	COMMD9	SLC29A3	GRIK5	EIF4EBP1	DPYD
FAU					PC			FTSJ1		CDK5RAP3	DET1	MGST1	SEC14L2	CRBN	SLC6A11	GRIP1	ELAVL1	DRD1
FBXL15					PODXL			FXYD6		CDKL2	DGCR14	MOB3C	SH2D5	CYB5R1	SNX14	GTF2H4	ELMOD2	DRD2
FBXO2					PCCA			GABARAPL1		CDKL5	DGCR8	MSI2	SHROOM4	CYP4X1	SNX21	GTPBP2	ELP2	DRD3
FBXO9					PCCB			GABRB1		CEND1	DHX9	MSN	SLC12A5	DCLK1	SOCS5	GTPBP3	EML4	DSCAM
FEZ1					PDHA1			GATM		CFL1	DICER1	MT1M	SLC17A7	DCTN1	SORCS2	HARS2	EMX1	DST
FGD2					PEPD			GCA		CHCHD3	DIP2A	MT1X	SLC25A18	DDX24	SPAG1	HCFC1	ENAH	DVL1
FGF1					PEX1			GEMIN5		CHCHD6	DIP2C	MVP	SLC2A4	DEAF1	SPRN	HELB	EPHA7	DVL3
FKBP4					PEX10			GGCT		CIT	DISC1	MYH9	SLC30A3	DLG4	SPTB	HEXDC	ERCC5	DYDC1
FMO5					PEX12			GGT5		CKAP4	DLL1	MYL12A	SLC48A1	DMWD	SPTBN1	HIP1R	ERCC8	DYDC2
FNDC4					PEX13			GLA		CKAP5	DNAH10	NECAP2	SEPT8	DMXL2	ST6GALNAC5	HIRA	ERI1	DYRK1A
FOS					PEX16			GLRX		CKB	DNAH11	NEK6	5S_RRNA	DNAJA2	STK32C	HLTF	EXOC5	EEF1A2
FOSB					PEX19			GLRX3		CKMT1B	DNAH17	NES	ABCC12	DNAJC5	STX4	HNRNPUL2	EXT2	EFR3A
FOXH1					PEX2			GMPR2		CLASP2	DNAH2	NFE2L2	ACAN	DNAJC6	SUOX	HTR1A	EZH2	EGR2
FOXO4					PEX3			GNAO1		CLDN11	DNAH5	NFIA	ADAM22	DNM1L	SUSD5	HUWE1	FADD	EHMT1
FSCN1					PEX5			GNAZ		CLIP1	DNAH7	NFKB1	ADAMTS4	DSTN	SYNE1	ICK	FAM118A	EIF4E
FSD2					PEX6			GNB5		CLIP2	DNAH9	NFKBIZ	ADAMTSL2	DUSP23	SYNGR3	IGF1R	FAM129B	EIF4EBP2
FTL					PEX7			GNL3		CLMN	DNAJB9	NINJ1	ADAP1	DUSP8	SYT5	IL16	FAM171A2	ELAVL3
FTL					PGK1			GNPTG		CLTA	DNMT3A	NPC2	ADPRHL1	DZIP3	TAGAP	INSR	FAM181B	ELP4
FUS					PHF6			GOLGA7B		CLTB	DPP3	NQO1	ADRA1B	EIF4A2	TAP2	ITGB3	FAM53B	EML1
FUZ					PLP1			GPM6A		CLTC	DPP4	NRAS	AGBL4	EIF4E	TBC1D9	IWS1	FAM60A	EN2
FXYD1					PMM2			GPM6B		CLU	DST	NTRK2	ALAD	ELOVL4	TCEAL1	JAKMIP2	FAM69B	EP300
FXYD7					POMGNT1			GPN1		CMPK1	DUS1L	NXT1	ALDOA	ENOPH1	TCEAL6	AMJD1C	FAM76B	EP400
G0S2					POMT1			GPR155		CNKSR2	DUSP14	OAF	AMPD3	ENTPD4	THRB	JRKL	FAM89B	ABAT
GAB2					POU1F1			GPR162		CNNM1	DUSP15	PALLD	ANKRD34C	EPN2	TK2	KAT6B	FANCC	BTAF1
GABARAPL2					CTSA			GPR26		CNP	DUSP3	PARP14	ANKRD65	EPT1	TMEM179	KBTBD2	FANCE	C12orf57
GABRA5					PPOX			GPRC5B		CNRIP1	DYRK1A	PARP4	ANXA11	ERC2	TMEM65	KCNRG	FANCF	CC2D1A
GABRD					HCRT			GRIA2		CNTFR	EBAG9	PDK4	ANXA6	EXOC6	TMIE	KDM2A	FAT4	CLSTN3
GAD1					PRPS1			GRIN2C		CNTN1	ECI2	PHF11	ANXA7	FAM102B	TNFSF12	KDM6B	FBL	DDX3X
GAD1					PRSS12			GTF2A2		CNTN2	ECM2	PIEZO1	APITD1	FAM134A	TPM1	KHSRP	FBLN1	ARHGAP33
GADD45G					PSAP			GTF2F1		CNTNAP1	EFCAB5	PIR	APOD	FAM169A	TPRG1L	KIAA0586	FBRSL1	ARHGEF9
GAP43					MTCH1			GUCA1A		COMTD1	EFCAB6	PITPNC1	AQP6	FAM188A	TRAF5	KIAA0895L	FBXL12	BDNF
GDF1					PTCH1			H2AFV		COPA	EFR3A	PLCD1	AQP9	FAM204A	TTLL7	KIAA1211	FEM1C	CCDC88C
GDF15					PTCH2			HADHA		COPB2	EGFR	PLIN2	ARHGAP10	FAM8A1	UBE2E2	KIAA1522	FER	CNTN5
GFAP					PTEN			HDHD2		COPS3	EHD2	PLOD2	ARHGAP24	FAR2	UPP2	KIF27	FEZF2	DOLK
GIPC3					PTPN11			HELZ		CORO1A	EIF2B5	PLSCR4	ARHGEF37	FBXL17	USP46	KLF3	FGF18	DUSP22
GLA					PTS			HERC3		CORO1B	EIF3G	PLTP	ARL1	FBXL2	VAMP2	KLF7	FIZ1	EPC2
GLUL					ALDH18A1			HEXDC		CORO1C	EIF4A1	PNP	ARL8B	FBXO28	WFDC1	KLF8	FKBP7	EPHA6
RPL11					QDPR			HHIP		CORO2B	EIF5A2	PODXL	ARPP19	FBXO34	WWC1	KLHL11	FOXN2	EPHB2
RPLP1					RPS6KA3			HNMT		CPEB3	ELK1	PON2	ARRDC2	FBXW11	YPEL3	KLHL17	FOXN3	EPHB6
LSM7					SAR1B			HOMER1		CPNE6	ELL	PPFIA1	ATP10B	FGF12	ZBTB4	KRBA1	FOXO6	EPS8
RPL35					SC5D			HOMER3		CPT2	ELOVL1	PPP1R14B	ATP13A4	FKBP1A	ZBTB47	LEO1	FOXP4	ERBB4
C17orf78					SCO2			HPCAL4		CRIPT	EMILIN2	PRCP	ATP1A1	FKBP1C	ZC3H12B	LHFPL4	FPGS	ERG
EFCAB3					SDHA			HRK		CRMP1	ENPP2	PRDX1	ATP2A2	GALNT14	MARCH11	LMTK3	FSCN1	ESR1
PRAMEF11					SGSH			HS3ST5		CRTAC1	EP400	PRDX6	ATP6AP2	GARS	ABI1	LRIG2	FTSJ3	ESR2
C11orf96					SHH			HSD3B7		CRYAB	EPHA1	PSAT1	ATP6V1C1	GAS7	ABI3BP	LRP8	FXR2	ESRRB
C15orf62					SIX3			HSPA12A		CS	EPHB2	PSMB8	ATP6V1E1	GDAP1	ABLIM1	LRRC3	G2E3	ETFB
C10orf105					SLC12A1			HTR2A		CSNK1A1	EPHB6	PSME1	B9D1	GLRB	ACADL	LRRC37B	G6PD	EXOC3
RPL35					SLC12A6			ICAM5		CSNK1E	EPHX2	PTBP1	BAMBI	GLS	ACE	LRRC4B	GABPA	EXOC5
TF					SLC17A5			IFFO1		CSNK2A1	ERP44	PTPN12	BMPER	GLYR1	ACHE	LRRC55	GALNT1	EXOC6
EVI2B					SLC25A15			IFITM1		CSNK2B	ETFB	PTTG1IP	BSCL2	GNAQ	ACOT8	LZIC	GART	EXOC6B
SNORA40					SLC4A4			IFITM2		CSPG5	EWSR1	RAB31	C10ORF107	GPI	ACP2	MAML3	GATAD2A	EXT1
SNORA67					SLC5A5			IFITM3		CSRP1	FAF2	RAB34	C10ORF90	GPR137C	ACRV1	MAP3K3	GEMIN4	F13A1
SNORD94					SLC7A7			IFNGR1		CTNNA1	FAM120B	RAB3IL1	C1D	GPRASP2	ACSL3	MAP4K4	GLCCI1	FABP3
SNORA40					SMPD1			IFRD2		CTNNA2	FAM129B	RAB5C	C1ORF158	GRM1	ACTN2	MAPK7	GLE1	FABP5
SNORA31					SMS			IFT43		CTNNB1	FAM205A	RAP1B	C1QTNF1	GSK3A	ADAMTS8	MAST2	GLTSCR2	FABP7
SNORA33					SOX10			IGSF9B		CTNND1	FAM45A	RDH10	C8ORF46	GSR	ADARB2	MBD1	GMPS	FAM135B
SNORA53					SOX3			IL1RAPL1		CTNND2	FAM63B	RFXANK	C9ORF3	HECTD2	ADCY8	MBD5	GNA13	FAM92B
SNORA67					SUOX			ILVBL		CTTN	FAM65C	RHBDF2	CA13	HGSNAT	AGGF1	MED1	GNAI3	FAN1
SNORA67					SURF1			ING3		CTTNBP2	FAM8A1	RHOBTB3	CA4	HNRNPH2	AGPAT3	MED12	GPATCH3	FAT1
SNORA31					TAT			INIP		CUL5	FAM91A1	RHPN2	CA7	HOMER1	AIG1	MED13L	GPX7	FBN1
SNORA40					TBCE			IQCG		CYB5B	FAT1	RIN2	CABLES1	HS3ST2	AK8	MED7	GTF2E1	FBXO15
SNORA40					TCN2			IRF1		CYC1	FBLN7	RNF114	CACNA1F	HSBP1	AKIP1	MEN1	GTF2I	FBXO33
SNORA31					TDGF1			IRS2		CYFIP1	FBN1	ROM1	CACNB4	HSP90AB1	AKTIP	MFHAS1	GTF3C1	FBXO40
SNORA18					TG			ISCA1		CYFIP2	FBXL5	RPL14	CADPS2	HYAL3	ALCAM	MGA	GTF3C2	FER
SNORA67					TGIF1			ISCA2		CYLD	FBXL6	RPL18	CAMK1G	IFNGR2	ALG1L	MICAL3	GTF3C3	FEZF2
SNORA11E					IL10			ISLR		CYP1B1	FBXO10	RPN2	CASC1	IGSF8	AMBN	MIER2	GTF3C5	FGA
SNORA11D					THRB			ISLR2		DAAM1	FBXO18	RPS15A	CCDC69	INPP4A	ANKH	MLLT1	GYS1	FGD1
SNORA40					TIMM8A			ITGA5		DAB2IP	FBXW9	RPS19	CCDC89	INPP5F	ANKRD24	MLXIP	H1F0	FGFBP3
SNORA31					TSPAN7			JDP2		DBN1	FCGBP	RPS27	CCK	INPP5J	ANKRD6	MNT	H1FX	FHIT
SNORA60					TPI1			KALRN		DBT	FCRL6	RPS6	CCNO	KHK	AOAH	MOB3A	H2AFY2	FLT1
SNORA40					TPO			KBTBD7		DCHS1	FEZF2	RRAS	CD244	KIAA0368	ARHGEF25	MOGS	H3F3B	FMR1
SNORA40					THPO			KCNC4		DCLK1	FGD3	RUFY3	CD9	KIF3A	ARL4A	MORC2	HAUS1	FOLH1
SNORA67					TSHB			KCND3		DCLK2	FGF22	S100A10	CDC14B	KLC1	ARMCX2	MPHOSPH10	HAUS6	FOXG1
SNORA40					TSHR			KCNK1		DCTN1	FMO3	S100A16	CDC37L1	KLF10	ARMCX3	MSL2	HDAC6	FOXP1
SNORA67					TTF1			KCNV1		DCTN2	FN1	S100A8	CDH8	LARP4B	ARNTL	MTF1	HIF1A	FOXP2
SNORA8					NKX2-1			KCTD17		DCTN4	FNIP1	S1PR1	CDH9	LDB2	ARNTL2	MURC	HIST1H2BD	FRK
SNORA18					TTF2			KIAA0513		DDOST	FOXP1	SAP30L	CDK18	LHX6	ARPP21	MYBBP1A	HMGA1	FRMPD4
SNORA8					XPA			KIAA0907		DDX1	FREM3	SAR1B	CHADL	LINGO2	ATF7IP2	MYO9A	HNRNPA0	GABRA1
SNORA40					ZEB2			KIAA1161		DDX3X	FRYL	SASH1	CHDH	LMBRD2	ATP1B1	NAA35	HNRNPAB	GABRA3
SNORA10					ZIC2			KIAA1211L		DDX5	G3BP2	SAT1	CHIC1	LNX1	ATP8B1	NCKAP5	HNRNPF	GABRA4
SNORA64					PTHLH			KIF19		DECR1	GABRB3	SBF2	CHN1	MADD	BACE1	NCKAP5L	HNRNPL	GABRB1
SNORA67					PRDX5			KIF3B		DES	GAD1	SCARA3	CHRD	MAGEE1	BAIAP2	NCOA5	HNRNPM	GABRB3
TMEM184A					ABCD1			KIFC3		DGKB	GAK	SCRG1	CHRM4	MAN2B2	BCAS2	NCOA6	HNRNPUL1	GABRQ
TCTE3					MTM1			KIRREL3		DGKZ	GALC	SDF2L1	CHST6	MAP1LC3B2	BEAN1	NDST1	HSD17B10	GAD1
SNURF					KLF8			KLF6		DHRS4	GALNT9	SEC11A	CKMT2	MAP2K4	BECN1	NFIX	HSF1	GADD45B
MT-ND5					IGBP1			KLHDC10		DHRS7B	GBP6	SEC61A1	CLEC4G	MAP7D2	BEX4	NFRKB	HYAL2	GALNT13
PCDHA4					NHS			KPNA6		DIP2B	GIMAP8	SEMA4B	CNP	MAPRE2	BIN1	NFXL1	IFT140	GALNT14
TREX1					PQBP1			LAMP1		DIRAS1	GJA10	SEPN1	COBL	MEF2D	BRI3BP	NIN	IFT81	GAN
ETFB					ZNF41			LARP1		DIRAS2	GLDC	SERF2	COL5A3	MGAT4B	BRMS1L	NINL	IGF2BP1	GAP43
RPS15					ZNF81			LDOC1L		DLAT	GLMN	SERP1	CORT	MGAT5B	BTBD9	NIPBL	IGF2BP3	GAS2
PSMB3					BCOR			LETMD1		DLD	GLRA2	SERPINA3	COX4I2	MGLL	C11ORF24	NOL8	IGF2R	GATM
RPL11					KDM5C			LHX2		DLG1	GMFG	SERPINB6	CPEB1	MIA	C11ORF87	NOVA2	IGFBP2	GDA
PPIA					SHROOM4			LIFR		DLG2	GNA11	SERPING1	CPM	MLF2	C12ORF40	NPR2	IGFBPL1	GIGYF1
PRDX2					KIAA2022			LIG4		DLG3	GNAS	SHC1	CPNE6	MOAP1	C16ORF52	NSUN3	IGLON5	GIGYF2
MRFAP1					FTSJ1			LIMCH1		DLG4	GNL3L	SHMT2	CREB3L3	MTCH1	C17ORF67	NSUN5	IKBKG	GLIS1
CCDC121					DLG3			LMO4		DLGAP1	GNRHR	SIPA1	CRHBP	MTMR7	C1ORF115	NTN3	IL4I1	GLO1
CCDC121					MPP3			LRP10		DLGAP2	GNS	SLC15A3	CRTAC1	MTMR9	C1ORF52	NUFIP1	ILF2	GLRA2
RPL36					PHF8			LRP5		DLGAP4	GOLGA3	SLC16A3	CTNNA3	MTPN	C1QL3	OBSCN	ILF3	GNA14
FAU					ATP6AP2			LRRC1		DLST	GOLGA4	SLC39A1	CTSH	MTX2	C1QTNF2	OGFR	IMPDH2	GNAS
TMSB10					ARHGEF9			LRRC2		DMD	GON4L	SLC39A12	CXCL5	MYO16	C2CD2	PAK1IP1	ING1	GNB1L
GMPPB					SYN1			LRRC29		DMXL2	GORASP2	SLC3A2	DCAF6	MYO5A	C2CD4D	PALB2	INTS1	GPC6
GNG13					SLC16A2			LRRC45		DNAJA1	GPR139	SLC44A2	DNAH9	MYOM2	C2ORF72	PARP6	INTS7	GPD2
GNG3					ZDHHC15			LRRC6		DNAJA2	GPR146	SLC7A2	DNAJA4	NAP1L3	C2ORF74	PATL1	INTS9	GPHN
GOT1					FANCB			LRRK2		DNAJA3	GPRASP1	SLC9A3R1	DNAJC12	NAPA	C2ORF80	PCDHB11	IPMK	GPR139
GP1BB					HCCS			LY6H		DNAJB2	GPRIN3	SNAP23	DRD2	NAPG	C3ORF80	PCDHB13	IPO4	GPR37
GPHA2					AP1S2			MAGEE1		DNAJB6	GPS1	SNRPG	DUSP3	NARS	C4ORF36	PCDHB14	IPO9	GPR85
GPR171					SMC1A			MAL		DNAJC11	GPX8	SOD2	DYNLT3	NDEL1	C9ORF91	PCDHB16	IRF2BP2	GPX1
GPR21					SRPX2			MAN2A1		DNAJC6	GREB1L	SORBS3	EAF2	NDFIP1	CACNA1C	PCDHB9	IRF2BPL	GRID1
GPT					UBE2A			MAN2C1		DNM1	GRIK5	SOX2	EFR3A	NDRG3	CACNA1G	PCGF2	ITPRIPL1	GRID2
GPX3					BRWD3			MAP1A		DNM2	GRIN2B	SOX9	EGR3	NECAP1	CACNA2D1	PCM1	JRK	GRID2IP
GRIN3B					CUL4B			MAP1LC3A		DNM3	GRIN3B	SP110	EGR4	NKRF	CACNB2	PEX13	KARS	GRIK2
GRINA					PORCN			MAP2K4		DOCK3	GRM5	SRGN	EHD3	NLK	CALB1	PGBD1	KAT6A	GRIK3
GSG2					GRIA3			MAP3K9		DOCK7	GRM7	STAT3	ELOVL7	NOMO2	CAMK1	PGS1	KATNA1	GRIK4
GZF1					HSD17B10			MAPK1		DPM1	GTF2IRD1	STK3	ENPP2	NRXN1	CAMK1D	PHACTR4	KAZN	GRIK5
H2AFZ					MED12			MAPK6		DPP6	GTF3C1	STOM	ENTPD3	NSF	CASC4	PHC1	KDELC1	GRIN1
HAPLN4					NDUFA1			MAPK7		DPYSL2	GTPBP6	STOX1	EPB41L2	NUDCD3	CBLN2	PHC3	KDELR1	GRIN2A
HAS3					NXF5			MAPRE2		DPYSL4	H2AFV	SUCLG2	ERBB3	NUDT14	CCDC113	PHF12	KDM1A	GRIN2B
HCRTR1					RPL15			MAPT		DPYSL5	HDAC2	TAF10	ESYT3	NUMBL	CCDC158	PHF2	KDM3B	GRIP1
HES6					UPF3B			MARK4		DSG1	HDAC9	TAGLN2	EVI2A	NUS1	CCDC3	PHF3	KDM5A	GRM1
HIGD2A					ZDHHC9			MAST4		DSP	HDLBP	TAP1	FAIM2	OLFM1	CCDC65	PHRF1	KDM5B	GRM4
HINT1					HUWE1			MCF2L		DST	HECTD1	TBL1X	FAM122B	OLFM3	CDC42SE2	PITPNC1	KDM6A	GRM5
HIPK2					PCDH19			MCM6		DTD1	HERC1	TDP1	FAM198B	OPA1	CDH11	PLCG1	KHDRBS1	GRM7
HIST2H3A					MAGT1			MCTP1		DTNA	HIGD2A	TEAD2	FAM47E	OSTM1	CELF4	PLCXD2	KIAA1429	GRM8
HK3					CASK			MDGA2		DUSP10	HLTF	TGFBR2	FBXO41	OTUB1	CGREF1	PLXNA2	KIF20B	GRPR
HMG20B					MBTPS2			MDK		DUSP3	HMGXB3	TGFBR3	FGF14	OTUD5	CHCHD4	PLXNA3	KIF26A	GSK3B
HNRNPA2B1					NSDHL			MED15		DYNC1H1	HNRNPF	TGM2	FHIT	PAFAH1B1	CHD5	PNPLA3	KIRREL	GSN
HNRNPH3					IQSEC2			MEGF6		DYNC1I1	HNRNPUL1	TIMP1	FHL2	PCDHA1	CHMP2B	POGZ	KLHL24	GTF2I
HNRNPM					RAB40AL			MIB2		DYNC1I2	HRH2	TIPARP	FMN1	PCDHA10	CHRM1	POLR1A	KLHL25	GUCY1A2
HPCAL1					RBM10			MIER2		DYNC1LI1	HSD3B1	TLN1	FMO3	PCDHA11	CHRM2	POM121	KLHL7	HCFC1
HR					NAA10			MMP16		DYNLL2	HSPA4	TM4SF1	FNDC9	PCDHA13	CHRM3	POM121C	KLHL9	HCN1
HRAS					LAS1L			MOB3C		EDN2	HSPB2	TMBIM1	FRMPD2	PCDHA2	CHRNE	POU2F2	KPNB1	HDAC4
HSH2D					EIF2S3			MON1B		EEA1	HTATIP2	TMEM150A	FSTL4	PCDHA4	CHSY3	PPAN	LBH	HDAC6
HSP90AA1					HCFC1			MORN1		EEF1A2	ICA1	TMEM216	FXYD1	PCDHA5	CISD2	PPAN-P2RY11	LCA5	HECW2
HSP90AB1					THOC2			MPI		EEF1B2	IFIH1	TMEM51	GABRB2	PCDHA7	CLDN1	PPIL2	LCOR	HEPACAM
HSPA1A					CLCN4			MPP5		EEF1G	IFITM2	TMX1	GABRG2	PCDHA8	CLDN10	PPRC1	LCORL	HERC2
HSPA1A					HDAC8			MPST		EEF2	IFNA4	TNFRSF1A	GAD1	PCDHA9	CLDND2	PQLC2	LDB1	HLA-A
HSPB1					CDH15			MRPL33		EFR3B	IGSF10	TP53BP2	GAD2	PCDHAC1	CMAS	PRDM10	LIG3	HLA-B
HSPB2					RAB3GAP1			MRPS15		EHD3	IKBIP	TPP1	GAL	PCDHAC2	CNRIP1	PRDM4	LIMK2	HLA-DRB1
HSPD1					STXBP1			MRPS24		EHMT2	IKBKAP	TRAF3IP2	GALNT6	PCMT1	CNTD1	PRKCSH	LIN9	HMGN1
HSPE1					GRIN2B			MRPS6		EIF3D	IL1R2	TRIM47	GBP4	PDP1	CNTN4	PROSER1	LMAN2	HNRNPH2
HSPH1					UBR1			MSRB3		EIF4A2	IL20RB	TRIOBP	GJB5	PEBP1	CNTN6	PROX2	LMAN2L	HOMER1
IGFBP7					LIMK1			MT1F		EIF4B	INCENP	TRIP6	GLB1L3	PER1	COG1	PRR12	LMNB2	HOXA1
IGSF6					SRGAP3			MTCH1		EIF4E	INMT	TSEN34	GLDN	PEX11B	COL20A1	PRR14	LRP5	HOXB1
IL18BP					BRAF			MTIF3		ELMO2	INPP5B	TSPO	GLRA1	PI4KA	COL23A1	PRR14L	LRRC1	HRAS
INA					KRAS			MUTYH		ENAH	INTU	TTC38	GLRA3	PIGX	COL4A4	PRRC2A	LRRC42	HS3ST5
INF2					MAP2K1			MVP		ENDOG	IQCE	TUBB2B	GLRX2	PJA2	COX19	PRRC2B	MAD2L2	HSD11B1
INPP5F					MAP2K2			MXRA8		ENO1	IQGAP2	TYMP	GLS2	PLD3	CRISPLD2	PRRT4	MAF1	HTR1B
INTS4					RAF1			MYL9		ENO2	IQGAP3	UBE2L6	GM2A	PNMA2	CSGALNACT1	PRSS27	MAGED2	HTR2A
ISYNA1					SHOC2			MYO9A		ENO3	IRF2BPL	UBXN2A	GNG3	PNPLA6	CSMD1	PSPN	MAML1	HTR3A
ITM2B					SPRED1			NAA25		EPB41L1	ISLR2	USP3	GNPTG	PPP1R21	CTSF	PTPN1	MAN2B1	HTR7
ITM2C					SOS1			NBAS		EPB41L3	ISY1	VAMP5	GOLT1A	PPP1R2P3	CUX2	PTPN23	MAP3K7	HUWE1
JMJD6					EHMT1			NCOR1		EPHA4	ITGA11	VAMP8	GOT1	PPP1R9A	CYB561	PTPRS	MASP1	HYDIN
JUNB					EP300			NCSTN		EPHB1	ITGA2	VANGL2	GPM6B	PPP2CA	CYB561D1	RAB2B	MAZ	ICA1
JUND					HDAC4			NDST1		EPN2	ITGA3	VIM	GPR155	PPP3CB	CYB5R2	RAB3D	MCL1	IL16
KANK3					KMT2D			NDUFB7		EPS15L1	ITGA5	WASF2	GPR6	PREPL	CYP1A1	RAD50	MCM3AP	IL17A
KCNAB2					KMT2B			NEIL2		ERC1	ITGA7	WLS	GPR83	PRKCI	DCBLD1	RAD54L2	MCM7	IL1R2
KCNF1					KAT6B			NEK11		ERC2	ITGB2	XAF1	GRAMD3	PRKRA	DDHD2	RAI1	MCM9	IL1RAPL1
KCNG1					CDK8			NELL2		ETFDH	ITGB3	XPR1	GRASP	PSMD1	DGKA	RAI2	MCMBP	IL1RAPL2
KCNH6					CHD7			NEUROD2		EXOC2	ITPR1	YAP1	GRIN2A	RAB11A	DGKE	RALGDS	MCPH1	IL6
KCNJ13					DYRK1A			NFIA		EXOC3	ITSN2	YBX1	GRIN3A	RAB2A	DHRS9	RANBP3	MED13	ILF2
KCNMB1					MED17			NFIB		EXOC4	AMJD1C	YES1	GSN	RAB39B	DLEU7	RAPGEF1	MED28	IMMP2L
KCTD4					MED23			NFKBIE		EXOC5	JUP	ZC3HAV1	GSTA1	RAB3A	DLGAP2	RASA3	MED30	INPP1
KIF1C					SETBP1			NHSL1		EXOC6B	KALRN	ZFHX3	GUCY1B3	RABGEF1	DNAJC16	RBFA	MEPCE	INTS6
KIF5B					TCF4			NINL		EXOC7	KANK1	ZFP36	HADHB	RALYL	DNER	RBM19	MESDC1	IQSEC2
KIFC2					TCF7L2			NISCH		EXOC8	KATNAL2	ZFP36L1	HAP1	RBFOX3	DOC2A	RCOR1	METTL14	IRF2BPL
KLC2					YY1			NLN		EXT2	KCNC1	ZIC2	HAPLN2	REEP2	DPP8	RERE	MEX3D	ITGA4
KLHDC3					ZNF711			NOC2L		EZR	KCNH3	ZNF423	HDC	RGS7	DRD5	REV1	MID1	ITGB3
KLHDC8B								NOL10		F2RL1	KCNMA1		HHATL	RND1	DTNA	RFX1	MIDN	ITGB7
LANCL1								NOP56		F2RL3	KCNS1		HIGD1B	RTN3	DTNB	RFX7	MINPP1	JAKMIP1
LAPTM4B								NOS1AP		FABP5	KCTD20		HIPK2	RTN4R	DUSP7	RGAG1	MIOS	JARID2
LBH								NPAS3		FAM81A	KDM6B		HLA-F	SARS	EBAG9	RNF24	MKS1	AMJD1C
LGI3								NPLOC4		FASN	KIAA0100		HPCA	SCAMP5	ECE2	RNF34	MLH3	KANK1
LINGO1								NPM1		FBXO2	KIAA0232		HPN	SCG5	EDIL3	RNF44	MLLT4	KAT2B
LNP1								NPTX1		FBXO31	KIAA0319		HPRT1	SCN3B	EFCAB1	RNPS1	MMP15	KAT6A
LRP2BP								NQO1		FBXO41	KIAA0556		HPSE2	SCYL1	EHBP1L1	ROBO1	MMS19	KATNAL2
LRP3								NR1D2		FES	KIAA1324		HSD17B14	SEC61A2	EIF4E1B	RP1-27O5.3	MOSPD1	KCND2
LRRTM2								NRBP1		FGB	KIAA1462		HSPB3	SERINC1	ELMO1	RP11-15K19.2	MPPED2	KCNJ10
LRTM1								NSA2		FGG	KIAA1549		HSPB6	SEZ6L2	EPHB6	RP11-290H9.2	MRPL42	KCNJ12
LSM7								NT5C		FIBP	KIF18A		HTR2A	SGIP1	EPHX1	RPRD2	MRPS16	KCNJ15
LY6H								NTM		FLOT1	KIRREL2		HTR3B	SIRT2	ERBB4	RPS6KB1	MSH6	KCNJ2
LYPD1								NTSR2		FLOT2	KIRREL3		HTR5A	SLC1A1	ESRP1	RSAD1	MSI1	KCNMA1
LYSMD4								OPLAH		FMNL1	KRBA1		ICAM5	SLC1A6	EVI5L	RSBN1L	MTA1	KCNQ2
MAFK								ORMDL1		FMNL3	KRT80		ICOSLG	SLC25A14	FAAH	RTF1	MTA2	KCNQ3
MAG								PAK3		FSCN1	L3MBTL1		IDH3A	SLC25A44	FABP3	RUSC2	MTMR1	KCNT1
MAGED2								PALM2		FYN	LAMB2		IFI27	SLC3A1	FADS3	SAFB	MXI1	KCTD13
MAP1LC3A								PANK1		G3BP2	LAMB3		IFNGR1	SLC4A1AP	FAM105A	SAFB2	MYD88	KDM5B
MAP1LC3B								PARP6		GABARAPL2	LAMC3		IGSF1	SLC8A3	FAM150B	SAMD10	MYO5B	KDM5C
MAP4								PASK		GABBR1	LCN10		IMPA1	SLC9B2	FAM174B	SAP130	MYT1	KDM6B
MAP4K4								PCDH17		GABBR2	LDLR		IQSEC1	SMAP2	FAM19A1	SCAF1	NAA15	KHDRBS2
MATR3								PCLO		GABRA1	LIPE		ISG20	SNAP91	FAM69A	SCAF4	NAB1	KIAA2022
MBP								PCMTD2		GAD1	LIX1		KANK1	SPOCK1	FAM84A	SCAF8	NARF	KIF13B
MDH1								PCYOX1L		GAP43	LLGL1		KCNA1	SRPK2	FBXO27	SCNN1G	NAT10	KIF5C
MED26								PDE1C		GAPDH	LMTK3		KCNAB2	ST3GAL5	FBXO44	SCRT1	NCAPG	KIRREL3
METRN								PDGFC		GAS7	LRP1		KCNC2	STAM	FGF11	SCUBE1	NCBP1	KIT
MFAP1								PES1		GBAS	LRP2		KCND3	STMN3	FGF16	SCUBE3	NEDD9	KLC2
MFAP1								PHF6		GDAP1	LRRC31		KCNG3	STOML1	FGF5	SEC24B	NEK1	KMO
MGAT5B								PHKB		GDAP1L1	LRRC40		KCNIP4	STX12	FGF9	SEC63	NFIA	KMT2A
MICAL2								PHTF1		GDI1	LRRC8B		KCTD4	STXBP1	FLT3	SEMA3C	NFIB	KMT2C
MKNK2								PI4K2A		GIPC1	LRRIQ1		KCTD8	SUCLA2	FOXH1	SEMA6A	NFYA	KMT2E
MLF2								PID1		GIT1	LRRK1		KIF17	SV2A	FRA10AC1	SENP7	NHEJ1	KPTN
MMEL1								PIGP		GJA1	LTBP1		KLK5	SYT1	FRMPD4	SETBP1	NHLH2	KRR1
MOBP								PIK3CD		GJB6	LTN1		KLK6	SYT3	FRY	SETD1A	NIPSNAP1	LAMA1
MRAP								PINX1		GLS2	LUZP1		KLK7	TAX1BP1	FUT8	SETD1B	NOB1	LAMB1
MRFAP1								PJA1		GLUD1	LVRN		KNCN	TBC1D22B	GALNT3	SETD2	NOC3L	LAMC3
MRPL54								PLCXD3		GLUL	LZTR1		KRT17	TM2D3	GBA2	SFT2D2	NOC4L	LEP
MSMP								PLEKHA6		GMFB	MACC1		LAMP2	TM6SF1	GCHFR	SIN3B	NONO	LIN7B
MT-ATP6								PLIN1		GNAI2	MADD		LGI3	TM9SF4	GFPT2	SIPA1L3	NRF1	LMX1B
MT-CO1								PLIN3		GNAO1	MAN2C1		LHPP	TMEM183A	GGN	SIRT7	NSD1	LPL
MT-CO2								PLK5		GNAS	MANSC1		LIPA	TMEM55A	GLIS3	SKI	NT5C2	LRBA
MT-CYB								PLLP		GNAZ	MAP4		LIPC	TMEM55B	GPR160	SKOR1	NUBP2	LRFN5
MT-ND1								PLXNA1		GNB1	MAPK13		LMAN1L	TMEM62	GPR176	SLC12A6	NUDT1	LRP2
MT-ND2								PMS1		GNB2	MARK2		LRMP	TMEM70	GPR61	SLC25A29	NUP107	LRP2BP
MT-ND3								PODXL		GNB5	MBD5		LRP11	TRAPPC10	GPR68	SLC25A30	NUP133	LRPPRC
MT-ND5								POLR2G		GNG12	MBNL1		LRRC38	TRAPPC6B	GRAMD1B	SLC26A10	NUP188	LRRC1
MT-ND6								POLR2H		GOLGA2	MCAM		LYNX1	TRIM23	GRAP2	SLC35E1	NUP205	LRRC7
MT3								POLR3A		GOSR1	MCM2		MAEL	TRPC3	GREM1	SLC35E2B	NUP214	LZTR1
MTCH1								POLR3C		GOT2	MCOLN3		MAG	TRUB1	GRIK4	SLC35E4	NUP43	LZTS2
MTCP1								POLR3F		GPD2	MCPH1		MAP7	TRUB2	GRP	SLC38A1	NUP62	MACROD2
MYBPC2								POMT1		GPHN	MDN1		MAPK10	TSC22D1	GRPR	SLC38A7	NUP88	MAGED1
MYL12B								POU2F1		GPM6A	MED13L		MAPK9	TSPYL1	GTF2H1	SLC7A6OS	NUP98	MAGEL2
MYL6								PPDPF		GPR158	MEF2C		MAST3	UBQLN1	HAGHL	SLC9A3	NVL	MAL
NAPA								PREB		GPR85	MEGF11		MBNL2	UBR3	HAS1	SMARCA4	NXPH4	MAOA
NAT8L								PRICKLE4		GPRASP2	METTL14		MCHR1	UHRF1BP1L	HAS2	SMC3	ODC1	MAOB
NCALD								PRKAA1		GPRIN1	MFRP		MDH1	ULK2	HBQ1	SMCR8	OTX1	MAP2
NCKIPSD								PRKAR2A		GPX4	MICALCL		MDH1B	USP11	HCRTR1	SMG1	OXSR1	MAPK1
NCL								PRKCB		GRB10	MKI67		MECR	VPS29	HMOX2	SMG6	PAK4	MAPK12
NDRG1								PRKCSH		GRB2	MKL2		MEF2A	VPS35	HNMT	SMTNL1	PAPOLA	MAPK3
NDRG2								PRPF38B		GRIA1	MMP8		MEI1	VPS53	HOMER2	SMURF2	PAPOLB	MAPK8IP2
NDRG3								PRR18		GRIA2	MMRN2		MEPE	WBP2	HR	SNAPC4	PAPPA2	MARK1
NDUFA1								PRR22		GRIA3	MOB4		METTL21C	WDR7	HRH3	SNORA31	PARD6G	MBD1
NDUFA11								PRRT3		GRIA4	MPDZ		MFAP3L	YWHAB	HTATIP2	SOBP	PARP11	MBD3
NDUFA4								PSD3		GRID2	MPHOSPH8		MOCS1	YWHAG	HTR1B	SOCS7	PASK	MBD4
NDUFA5								PTGR1		GRIK2	MPO		MORN5	ZC3H15	HTR1D	SPECC1L	PATZ1	MBD5
NDUFAB1								PTPN9		GRIN1	MPP6		MUM1L1	ZCCHC12	ICA1	SPEN	PCBP1	MBD6
NDUFAF3								PTPRK		GRIN2A	MR1		MYH14	ZDHHC17	IFFO2	SPTAN1	PCBP2	MC4R
NDUFB11								PTPRS		GRIN2B	MSH6		NAP1L2	ZER1	IGF1	SRCAP	PCIF1	MCC
NDUFB2								PTPRZ1		GRIN2D	MST1R		NCEH1	ZFYVE9	IGFBP6	SRGAP1	PDCD11	MCPH1
NDUFB4								PURB		GRIP1	MTHFS		NDFIP2	ZYG11B	IL12RB2	SRRM2	PDCL	MDGA2
NDUFC1								PXDN		GRIP2	MTMR12		NDUFA4		IL13RA2	SRRM4	PDE9A	MECP2
NDUFS4								R3HCC1		GRM1	MTMR2		NEDD8-MDP1		IL1RAP	SSH1	PDGFC	MED12
NDUFS5								RAB20		GRM3	MTMR6		NETO1		INSIG2	STAG3	PDIA4	MED13L
NDUFS7								RAB26		GRM5	MTMR9		NIPAL2		IRAK3	STARD5	PDIA5	MEF2C
NECAB3								RAB28		GRM7	MUC16		NKIRAS1		ISM1	STRADA	PDS5A	MET
NEFH								RAB4A		GSK3B	MUC17		NOMO1		ITSN2	STX6	PELI2	MFRP
NEFL								RAB6B		GSN	MUC4		NOS1AP		JAK1	SUGP2	PFAS	MIB1
NGEF								RAB9B		GSTO1	MUC5B		NPAS4		JAK3	SUPT6H	PGAP1	MKL2
NHP2								RAD9A		GUCY1A2	MYB		NPFFR2		JAZF1	SURF6	PHB2	MNT
NPAS4								RALYL		GUCY1B3	MYBBP1A		NPPA		KCNC3	TAF1C	PHC2	MOCOS
NPTXR								RANBP6		HADHA	MYCBP2		NPPC		KCND1	TAF1L	PHF21B	MPP6
NPDC1								RAP1A		HADHB	MYH10		NPTN		KCND2	TAF4	PHF23	MSN
NPHS1								RAP1GAP2		HAPLN1	MYH9		NPTX2		KCNH5	TANC2	PHF5A	MSR1
NPPA								RASAL1		HAPLN2	MYO5B		NRXN3		KCNIP2	TAS1R3	PHF6	MTF1
NPTX1								RASL10A		HCN2	MYO7A		OCEL1		KCNK4	TCF20	PHF8	MTHFR
NPTX2								RBM14		HIP1R	MYO7B		OLIG1		KCNQ4	TCOF1	PHIP	MTOR
NPTXR								RBM25		HIST1H1E	MYO9B		OLIG2		KCNQ5	TET2	PIAS4	MTR
NR4A1								RBM26		HIST1H4A	MYOF		OLR1		KCNT1	TET3	PIBF1	MTX2
NRGN								RBMX2		HK1	MYOM2		OMG		KCTD16	TEX22	PIGN	MYH4
NRSN2								RCC2		HNRNPA3	MYOM3		OSBPL1A		KIAA0226L	TGFBRAP1	PIK3R3	MYO16
NSF								RDH11		HNRNPH1	NAA40		P2RY14		KIAA0513	THRAP3	PIP5K1A	MYO1A
NUCKS1								RHBDD2		HNRNPH2	NAV2		PACSIN1		KIAA1107	TIGD2	PKN1	MYO9B
NUDC								RHBDL1		HNRNPM	NBEAL1		PARM1		KIAA1841	TIMM8A	PKNOX1	MYOZ1
NUDT16								RHOBTB2		HOMER1	NCAPD2		PAX7		KIF16B	TMC2	PLAG1	MYT1L
NUDT22								RILP		HOMER3	NCKAP1		PCSK1		KITLG	TMCC1	PLEKHA8	NAA15
NUDT3								RIMBP2		HRAS	NCOR1		PCYOX1L		KLHL2	TMEM192	PML	NAALADL2
NUDT6								RIT1		HSD17B10	NDST4		PDE1B		KLHL4	TMEM213	POLD3	NBEA
OLFM1								RNASEH2A		HSD17B12	NEB		PDYN		KNDC1	TMEM39B	POLDIP3	NCKAP1
OR4N4								RNF11		HSD17B4	NEK4		PEBP4		L3MBTL4	TMEM44	POLK	NCKAP5
OR4N4								RNF187		HSP90AB1	NF1		PIP5K1B		LACC1	TMEM57	POLR1E	NCKAP5L
OLIG1								RNF6		HSP90B1	NFASC		PITPNM3		LAMB3	TMEM81	POLR3D	NDUFA5
OMD								RPL12		HSPA12A	NFIA		PLA2G4C		LGI2	TNRC18	POLRMT	NEFL
OMG								RPL21		HSPA1B	NISCH		PLEKHB1		LIMS2	TNRC6A	PPAT	NELL1
OSGEP								RPRM		HSPA5	NLGN1		PLLP		LMF1	TOP1	PPIP5K2	NEO1
PAIP2B								RPRML		HSPA9	NLRX1		PLP1		LMO4	TOP1MT	PPM1D	NF1
PAQR6								RSL24D1		HSPB1	NOD2		PLXNB3		LPCAT4	TOP2B	PPP1R15B	NFIA
PEBP1								RTKN		HSPD1	NOLC1		PMP2		LPIN1	TOPORS	PPP4C	NFIX
PBXIP1								RUNX1T1		HSPH1	NOTCH3		PMP22		LRFN5	TPSG1	PRIM2	NINL
PCDHA4								RUSC1		IARS2	NPFFR2		POPDC3		LRRC4C	TRAF6	PRKAA1	NIPA1
PCP4								S100A10		ICA1	NR2F1		PPM1H		LRRC56	TRIO	PRKDC	NIPA2
PCSK1								SALL2		IDH2	NR3C2		PRNP		LRRC6	TRRAP	PRKX	NIPBL
PCSK1N								SAP18		IDH3A	NR4A2		PRSS16		LRRN3	TSSK2	PRMT7	NLGN1
PDE3A								SAP30		IDH3B	NR5A2		PRUNE2		LRRTM1	TTC37	PRPF31	NLGN2
PDE6A								SAP30L		IDH3G	NRXN1		PTGER3		LY6K	TTF1	PRPF4	NLGN3
PDSS1								SARM1		IGSF21	NSUN7		PTGS1		LYPLAL1	TUFT1	PRPF40A	NOS1
PEA15								SBDS		IGSF8	NTNG1		PTHLH		M6PR	TXLNG	PRPF4B	NOS1AP
PEBP1								SCAMP4		IL1RAPL1	NUAK1		PTK2B		MAF	UBE2O	PRPF8	NPAS2
PFDN2								SCN2B		IMMT	NUP133		PTPRH		MAN1C1	UBR4	PRPSAP1	NR3C2
PFDN6								SCN3B		IMPA1	NUP98		PTPRR		MAP1LC3A	UBTD2	PSMC3IP	NRCAM
PFKM								SCOC		INA	OBSL1		PYGM		MAP3K13	UBXN2B	PSME4	NRG1
PFN2								SCP2		INPP4A	OPLAH		RAB11FIP5		MAPK13	UGGT1	PTGFRN	NRP2
PGC								SCRIB		IQSEC1	OPRL1		RAB27B		MATK	ULK1	PTMA	NRXN1
PGPEP1								SCUBE2		IQSEC2	OR10Z1		RAB37		MBOAT7	UNC79	PTOV1	NRXN2
PHOX2A								SCYL1		IQSEC3	OR11L1		RAB7A		MC4R	UPF3B	PTPRZ1	NRXN3
PIGC								SDHA		ITFG1	OR2D2		RAPGEF4		MCF2	UPK2	PUS3	NSD1
PIGH								SEMA4F		ITGAX	OR52E6		RARB		MED10	USP21	PWWP2A	NTNG1
PIP5K1C								SENP7		ITPR1	OR5AC2		RASAL1		MESP1	USP27X	PYCR1	NTRK1
PKD2L2								SERPINB8		ITSN1	OR5M9		RASGEF1A		MFF	USP49	QARS	NTRK3
PKIB								SETD2		JAKMIP2	OR6N2		REPS2		MGAT4A	UTP15	QSER1	NUAK1
PKP4								SETD4		JUP	OR8H1		RERGL		MGAT4C	VPS39	RAB8A	NXF5
PLD3								SEZ6L2		KALRN	OTUD7A		RGN		MINK1	WDR4	RAB8B	NXPH1
PLEKHB1								SFTPC		KCNA2	OXCT1		RGS5		MMD	WDR59	RAD1	ODF3L2
PLLP								SFXN3		KCNAB2	PACS2		RHBDL1		MMP17	WDR81	RAI14	OGT
PLP1								SGTB		KCNJ4	PAFAH1B2		RHBDL2		MOV10L1	WIPF3	RALGPS2	OPHN1
PMVK								SHANK3		KCNMA1	PAOX		RHEBL1		MRPS25	YEATS2	RALY	OPRM1
PNMA5								SHD		KCNQ2	PAQR4		RIMS1		MRPS36	YLPM1	RASSF1	OR52M1
POLH								SIK1		KDM3B	PAX5		RIMS2		MTG1	YY1AP1	RAVER1	OTX1
POLR2F								SLC12A5		KEL	PBLD		RNF128		MYADM	ZBTB2	RBBP4	OXTR
POLR2L								SLC12A6		KIAA0408	PBRM1		ROS1		MYLIP	ZBTB37	RBM10	P2RX4
PPIA								SLC16A1		KIAA1217	PCDHA13		RP5-1187M17.10		N4BP3	ZBTB41	RBM14	P2RX5
PPIL1								SLC16A8		KIAA1468	PCDHB16		RPS6KA4		NAGPA	ZBTB43	RBM15	P4HA2
PPM1N								SLC17A7		KIF2A	PCDHB4		RRAD		NALCN	ZBTB49	RBM22	PACS1
PPP1R15A								SLC20A2		KIF5B	PCOLCE		RSPH1		NANOS3	ZBTB8A	RBM27	PAFAH1B1
PPP1R16A								SLC22A18		KIF5C	PDCD1		RSPO2		NCALD	ZC3H11B	RBM3	PAH
PPP3CA								SLC25A41		KIFAP3	PDE4B		RTKN		NCOA7	ZC3H13	RBM42	PARD3B
PPP3R2								SLC25A51		KLC2	PDE4DIP		RWDD2B		NDST3	ZC3H18	RBPJ	PARK2
PPT1								SLC37A1		KRT24	PDGFD		RXFP1		NDUFAF4	ZC3H4	RCC1	PAX5
PRAMEF11								SLC39A10		KRT5	PDIA6		SCG2		NEFM	ZCCHC6	RCOR2	PAX6
PRAMEF11								SLC44A1		KRT6A	PDLIM1		SCN1A		NEIL2	ZFP3	RECQL	PCDH10
PRDX2								SLC4A7		KTN1	PER1		SCOC		NGB	ZFP30	RFFL	PCDH15
PRDX5								SLITRK2		L1CAM	PEX5L		SDC4		NKAIN2	ZFP37	RFWD3	PCDH19
PRKCG								SLITRK4		LANCL2	PFKM		SDR16C5		NMB	ZFP62	RING1	PCDH8
PRKG1								SMARCA1		LASP1	PGD		SEC14L5		NME5	ZFP82	RLF	PCDH9
PSMB3								SMG6		LCK	PHF19		SERTM1		NME7	ZFP90	RMI1	PCDHA1
PSMC3IP								SMTN		LDHA	PHF2		SFTPC		NPAS1	ZKSCAN1	RMND1	PCDHA10
PSMD4								SMUG1		LDHB	PHF3		SGK2		NPM2	ZKSCAN3	RNASEH2A	PCDHA11
PSMD8								SMYD4		LETM1	PIAS1		SH3GLB2		NPNT	ZMIZ1	RND3	PCDHA13
PTGDS								SNAP91		LGI1	PIK3R2		SH3TC2		NR1D2	ZMYND19	RNF122	PCDHA2
PTGS2								SNRPA1		LIME1	PITPNM3		SHISA4		NRG2	ZMYND8	RNF138	PCDHA4
PTMS								SNRPG		LIN7A	PIWIL4		SIRPA		NT5DC3	ZNF117	RNF166	PCDHA5
PTPRN								SNX6		LIN7B	PKD1L3		SKAP2		NT5E	ZNF138	RNF169	PCDHA7
PVALB								SOX21		LMNA	PLCD1		SLC22A17		NTAN1	ZNF142	RNF216	PCDHA8
PYCARD								SOX8		LRP1	PLCD4		SLC25A22		NTNG2	ZNF18	RNF5	PCDHA9
PYDC1								SOX9		LRPPRC	PLD5		SLC2A13		NUBPL	ZNF180	RNPEP	PCDHAC1
QDPR								SP2		LRRC59	PLEC		SLC32A1		NXPH1	ZNF182	RP11-12J10.3	PCDHAC2
RAB1B								SPNS2		LRRC7	PLEKHA4		SLC38A8		NXPH2	ZNF213	RP11-196G11.1	PDE1C
RASD2								SPON2		LRRTM1	PLEKHA8		SLC6A12		OAT	ZNF235	RP2	PDE4A
RBFOX3								SPRYD3		LRRTM2	PLOD3		SLC6A17		OCIAD1	ZNF253	RPN2	PDE4B
RBP1								SREK1IP1		LRRTM4	PLXDC1				OPRK1	ZNF280C	RPRD1B	PDZD4
RCAN2								SRGAP2		LSAMP	PLXNB1				OPTN	ZNF281	RRM1	PECR
REEP2								SRI		LYN	PLXNB2				OR2W3	ZNF287	RRP1B	PER1
REEP5								SSNA1		LZTS1	PM20D1				OSTF1	ZNF296	RSBN1	PEX7
RGS2								SSR3		MACF1	PNISR				P2RX5	ZNF318	RSF1	PHF2
RGS4								STIM1		MAG	PNPLA7				P4HA2	ZNF324	RUVBL1	PHF8
RIMS3								STK38L		MAOA	POGZ				PANK2	ZNF324B	SAC3D1	PHRF1
RNASE1								STX4		MAP1A	POLQ				PARP10	ZNF341	SART1	PIK3CG
RNF113B								SUB1		MAP1B	POLR2A				PARP2	ZNF407	SART3	PIK3R2
RNF133								SUDS3		MAP2	POLRMT				PARP8	ZNF414	SCRIB	PINX1
BET1L								SUMO2		MAP2K1	POPDC2				PARVB	ZNF430	SEC24A	PITX1
CTSD								SYAP1		MAP3K12	POU3F4				PCDH11X	ZNF431	SEC24C	PLAUR
IFITM3								SYCP2		MAP4	PPIP5K2				PCSK2	ZNF445	SEC61A1	PLCB1
IFITM2								SYN2		MAP4K4	PPM1D				PDZRN3	ZNF446	SECISBP2	PLCD1
RPH3A								SYNPO2		MAP6	PPP1R15A				PDZRN4	ZNF454	SEL1L3	PLN
RPL11								SYT13		MAPK1	PPP1R15B				PERP	ZNF462	SEMA3F	PLXNA4
RPL15								SYT15		MAPRE2	PPP1R18				PGAP3	ZNF486	SENP1	POGZ
RPL18								SYT17		MAPRE3	PPP1R26				PHLDA3	ZNF493	SENP3	POMGNT1
RPL27								SYTL2		MAPT	PPP2R1B				PID1	ZNF513	SERINC2	PON1
RPL3								TBC1D16		MARK2	PPRC1				PIH1D2	ZNF532	SETDB1	POT1
RPL35								TBCEL		MBP	PRAMEF12				PIK3R1	ZNF551	SF1	POU3F2
RPL37								TBCK		MCCC1	PRCP				PIM2	ZNF554	SF3A3	PPFIA1
RPL37A								TCEAL3		MDH2	PRKCA				PIP5KL1	ZNF558	SF3B1	PPP1R1B
RPL8								TCEAL5		MECR	PROS1				PITPNA	ZNF562	SF3B3	PPP1R3F
RPLP0								TCF15		MGST3	PRPF39				PITRM1	ZNF566	SH3BP4	PPP2R5D
RPLP1								TCF4		MIF	PRSS55				PLB1	ZNF579	SHB	PREX1
RPRM								TCFL5		MINA	PSEN1				PLCXD3	ZNF583	SHISA2	PRICKLE1
RPS14								TENM3		MINK1	PSMG4				PLEKHA1	ZNF585B	SIGLEC11	PRICKLE2
RPS16								TGFA		MKL2	PTEN				PLS3	ZNF605	SIGMAR1	PRKCB
RPS21								TGFBR3L		MLF1	PTGES				PNCK	ZNF609	SIN3A	PRKD1
RPS3								TIMM22		MLF2	PTGR1				PNMA3	ZNF623	SKA2	PRODH
RPS5								TIMP2		MLLT4	PTK7				PNMA5	ZNF629	SLC23A3	PRSS38
RPS6								TK2		MMS19	PTMS				PNOC	ZNF638	SLC25A1	PRUNE2
RPS8								TLE4		MOG	PTPRK				PNPO	ZNF652	SLC25A39	PSD3
RPS9								TLN2		MPP2	PTPRM				PODN	ZNF682	SLC7A6	PSMD10
RSPH9								TMBIM6		MPP3	PTPRN2				POU6F2	ZNF708	SLCO5A1	PTCHD1
RTN3								TMC7		MPP6	PWWP2A				PP2D1	ZNF711	SMAD4	PTEN
RTN4R								TMED10		MRAS	PXDN				PPARGC1A	ZNF714	SMARCAL1	PTGER3
S100A1								TMEM107		MT-CO2	RAB2A				PPEF1	ZNF736	SMARCB1	PTGS2
S100A13								TMEM108		MTCH1	RABGGTA				PPFIA2	ZNF737	SMARCC1	PTK7
S100B								TMEM110		MTCH2	RAD21L1				PPFIBP1	ZNF777	SMARCC2	PTPN11
SCAMP5								TMEM125		MTDH	RBM20				PPP1R13B	ZNF781	SMARCD1	PTPRB
SCAND1								TMEM132E		MTMR14	RBM27				PPP1R14C	ZNF786	SMC1A	PTPRC
SCN1B								TMEM144		MTX1	RBMS3				PPP1R42	ZNF790	SMCHD1	PTPRT
SCN3B								TMEM175		MTX2	RDH8				PQLC3	ZNF791	SMNDC1	PVALB
SCN4B								TMEM181		MYH10	RELN				PRCD	ZNF8	SNRNP200	PXDN
SCRT1								TMEM203		MYH11	REST				PRKACA	ZNF852	SNRNP40	RAB11FIP5
SCT								TMEM205		MYH14	RETN				PROK2	ZSCAN22	SNRPA	RAB19
SEC61G								TMEM233		MYH9	RFWD3				PRPH	ZSWIM3	SNRPB	RAB39B
SEMA7A								TMEM246		MYL4	RFX2				PRPS2	ZSWIM4	SNX6	RAB43
SERF2								TMEM52B		MYL6	RFX8				PRSS54	ZZEF1	SOCS4	RAI1
SERINC4								TNRC6C		MYO18A	RGMA				PSMD12		SON	RANBP17
SERPIND1								TOP1MT		MYO1B	RGS22				PSMG1		SORD	RAPGEF4
SERPINH1								TPD52		MYO1D	RHOT2				PTCHD1		SOX4	RASD1
SERPINI1								TPGS2		MYO5A	RIC8A				PTER		SOX5	RASSF5
SEZ6L2								TPI1		MYO5C	RIMS1				PTPRE		SP3	RB1CC1
SH3BGRL								TPRG1L		MYO6	RIMS2				PTPRK		SPG21	RBFOX1
SH3BGRL3								TPRKB		MYO7B	RNF123				PTPRT		SPNS1	RBM27
SH3GL2								TRAF3IP1		NAP1L1	RNF38				R3HDM1		SPSB4	RBM8A
SIK1								TRAK2		NAPA	RNPEPL1				RAB12		SRC	RBMS3
SLC15A3								TRAM1		NAPB	ROBO1				RAB22A		SRRT	REEP3
SLC22A17								TREM2		NAPG	ROCK1				RAB5A		SRSF1	RELN
SLC22A25								TRIM2		NBEA	ROS1				RABGGTB		SRSF10	RERE
SLC22A25								TRIM36		NCAM1	RPL21				RALGAPA1		SRSF4	RFWD2
SLC22A25								TSN		NCAM2	RPRD1A				RAMP3		SSRP1	RGS7
SLC22A25								TST		NCAN	RPS6KA3				RAP1GDS1		SSSCA1	RHOXF1
SLC22A25								TUBB2A		NCDN	RPS6KB2				RBM20		ST18	RIMS1
SLC22A25								TXNDC9		NCKAP1	RPTN				RBP4		ST6GALNAC3	RIMS3
SLC25A11								TXNL4B		NCKIPSD	RTF1				RET		ST8SIA1	RLIM
SLC25A3								TYW1		NDEL1	RTN4RL1				REXO2		STAG1	RNF135
SLC25A5								UBAP1L		NDUFA10	RUVBL1				RGS11		STAG2	RNPS1
SLC39A5								UBE2L6		NDUFA4	RYR1				RIC3		STK11	ROBO1
SLC5A2								UBE2QL1		NDUFA8	SAFB				RIMBP2		STK35	ROBO2
SLCO5A1								UBLCP1		NDUFA9	SASS6				RNF19A		SUPT16H	RORA
SNAP25								UBQLN2		NDUFS1	SBF1				RNF215		SUV39H2	RPP25
SNAPC2								UBXN1		NDUFS2	SBF2				RP11-234B24.6		SUZ12	RPS6KA2
SNCA								UFM1		NDUFS3	SCARB2				RS1		SYMPK	RPS6KA3
SNCG								UIMC1		NDUFV2	SCN1A				RSG1		SYNC	SAE1
SNN								UQCR10		NEDD4	SCN2A				RTBDN		SYNCRIP	SATB2
SNORA15								USP28		NEDD4L	SCP2				SAMD3		SYNE2	SBF1
SNORA31								USP4		NEFH	SCRIB				SAMD5		SYTL3	SCFD2
SNORA33								USP42		NEFL	SCUBE2				SAV1		TAB1	SCN1A
SNORA52								USP5		NEFM	SCYL1				SCIN		TAF1A	SCN2A
SNORA57								UTP6		NEGR1	SDHA				SERINC3		TAF5	SCN4A
SNORA64								VAMP5		NEO1	SEC16A				SERPINB8		TANK	SCN5A
SNORD14D								VPS13A		NF1	SEC22C				SERPINE2		TAX1BP3	SCN7A
SNORD14E								WDR34		NFASC	SEC24D				SESN2		TBL3	SCN8A
SNORD17								WIPF2		NFKBIE	SEL1L				SEZ6L		TBR1	SDC2
SNORD83B								WLS		NGEF	SEMA4G				SFMBT2		TCF3	SDK1
SNRPD3								WNT7A		NIPSNAP1	SESN2				SFT2D1		TDRD3	SEMA5A
SNTB2								WWP2		NKIRAS1	SETBP1				SGSM1		TELO2	SERPINE1
SNURF								YAF2		NLGN1	SETD2				SGSM3		TET1	SETBP1
SNX15								YBX1		NLGN2	SETD5				SH3BGRL		TFAM	SETD2
SNX17								YLPM1		NLGN3	SF1				SH3GL3		TFDP1	SETD5
SOD1								YME1L1		NME2	SFPQ				SHC4		TGFBR1	SETDB1
SPARCL1								YTHDC2		NOS1	SGSM3				SHISA9		THAP11	SETDB2
SPATA21								YTHDF1		NPEPPS	SH2B1				SLC10A4		THAP4	SEZ6L2
SPCS1								YTHDF2		NPTN	SH2D3C				SLC16A11		TIFA	SGSH
SPP1								YTHDF3		NPTX1	SH3RF3				SLC19A3		TIGD5	SGSM3
SPR								YWHAB		NRAS	SH3TC2				SLC24A3		TIMM44	SH3KBP1
SPSB2								ZBTB20		NRGN	SHANK2				SLC25A12		TLK2	SHANK1
SRP9								ZBTB7B		NRN1	SLC17A3				SLC25A27		TMEM11	SHANK2
SST								ZC3H7A		NRXN1	SLC17A6				SLC26A8		TMEM159	SHANK3
STAG3								ZCCHC3		NRXN3	SLC22A23				SLC29A1		TMEM177	SIK1
STIP1								ZCCHC9		NSF	SLC22A9				SLC2A6		TMEM201	SLC12A5
STMN2								ZDBF2		NTRK2	SLC25A29				SLC41A2		TMEM98	SLC16A3
STMN3								ZDHHC12		NUMBL	SLC25A39				SLC8A1		TMPO	SLC16A7
SULT1A2								ZER1		OGDH	SLC26A5				SLC9A1		TMTC4	SLC1A1
SUMO4								ZFAND5		OGDHL	SLC2A10				SLC9A5		TNKS	SLC1A2
SURF1								ZKSCAN1		OGT	SLC30A5				SLIT2		TNPO1	SLC22A15
SURF2								ZMYND8		OLA1	SLC33A1				SLITRK5		TNPO3	SLC24A2
SYCE2								ZNF175		OLFM1	SLC34A3				SMAD7		TRDMT1	SLC25A12
SYCP3								ZNF219		OLFM2	SLC39A5				SNAPC5		TRIM24	SLC25A14
SYN2								ZNF236		OMG	SLC40A1				SNCA		TRIM28	SLC25A24
SYNGR3								ZNF25		OPA1	SLC4A2				SNTG1		TSC2	SLC25A27
SYP								ZNF282		OPCML	SLC5A1				SNX9		TSC22D2	SLC27A4
SYT1								ZNF32		ORC1	SLC6A1				SOSTDC1		TSEN34	SLC29A4
SYT2								ZNF385A		ORC2	SLC6A13				SPATA20		TTC21B	SLC30A5
SYT3								ZNF395		PABPC1	SLC6A3				SPATS2L		TTI1	SLC35A3
TADA3								ZNF562		PACSIN1	SLC6A4				SPEG		TTI2	SLC38A10
TAF15								ZNF579		PADI2	SLC7A7				SPRY2		TTYH3	SLC39A11
TAGLN								ZNF638		PAFAH1B1	SLC8A3				SPRY4		TUT1	SLC4A10
TAPBPL								ZNF827		PALM	SLC9A1				SPRYD7		TXNIP	SLC6A1
TBXA2R								ZSCAN30		PC	SLCO1C1				SPTSSA		U2AF2	SLC6A3
TCEAL5										PCBP1	SLFN5				SRD5A3		UBA2	SLC6A4
TCEAL3										PCCA	SLITRK5				SRPRB		UBE2G1	SLC6A8
TCEAL5										PCDHB6	SMAD2				SRXN1		UBE2I	SLC7A3
TCEAL3										PCLO	SMARCC1				SSTR1		UBE2R2	SLC9A6
TCEAL5										PDE10A	SMARCC2				SSTR2		UBE4B	SLC9A9
TCEAL3										PDE11A	SMC3				ST3GAL6		UBR5	SLCO1B3
TCTE1										PDE2A	SMCHD1				ST8SIA5		UBXN7	SLIT3
TCTE3										PDE4B	SNAPC5				STX1A		UCP2	SLITRK5
TCTEX1D4										PDE4D	SND1				STXBP5		UIMC1	SMARCA2
TGFB3										PDHA1	SNRK				SULF1		UNG	SMARCC2
THRA										PDHB	SNTG1				SULT1A1		UPF1	SMG6
THTPA										PDIA6	SNX5				SYAP1		URB1	SNAP25
TIMP1										PDLIM7	SORCS1				SYBU		URB2	SND1
TIMP4										PES1	SP7				SYCE1		USP1	SNRPN
TJP3										PEX5L	SPAG17				SYTL5		USP19	SNTG2
TMEM160										PFKL	SPAST				TAC3		USP3	SNX14
TMEM184A										PFKM	SPATA13				TACR2		USP47	SNX19
TMEM59L										PFKP	SPP2				TAPT1		USP6NL	SOD1
TMEM79										PFN2	SRBD1				TARSL2		VANGL2	SOX5
TMSB10										PGAM2	SRCAP				TBC1D13		VARS	SPARCL1
TMSB4X										PGAM5	SRGAP1				TBC1D20		VRK1	SPAST
TNNT1										PGRMC1	SRGAP3				TBK1		WDHD1	SRD5A2
TOMM20L										PHACTR1	SRRM2				TBRG1		WDR3	SRRM4
TONSL										PHB2	ST3GAL3				TCTA		WDR34	SSPO
TPM2										PI4KA	ST3GAL6				TCTE1		WDR77	ST7
TPSG1										PICALM	STAT2				TFR2		WHSC1	ST8SIA2
TPT1										PICK1	STIL				TGOLN2		WRAP53	STK39
TREX1										PIGK	STK11				THEM5		XAB2	STX1A
TF										PIK3CA	STK19				TIAM1		XPO5	STXBP1
TRIM37										PIP4K2A	STK36				TMC7		XPO6	STXBP5
TRIM72										PIP4K2B	STXBP1				TMEFF2		XPR1	STYK1
TRMT112										PIP5K1C	STXBP3				TMEM117		XRCC5	SUCLG2
TP53INP2										PKLR	SUCLA2				TMEM14A		XRN2	SYAP1
TSC22D1										PKN1	SUPT16H				TMEM196		YBEY	SYN1
TSPAN10										PKP4	SV2B				TMEM200A		ZBTB17	SYN2
TSPAN18										PLCB1	SVIL				TMEM41B		ZBTB25	SYN3
TSPYL2										PLEC	SWAP70				TMEM45B		ZBTB40	SYNE1
TSR2										PLEK	SYNE1				TMEM50B		ZBTB5	SYNGAP1
TSSK1B										PLEKHA6	SYNE2				TMEM54		ZC3H10	SYT17
TTC9B										PLP1	SYNRG				TMPRSS9		ZC3H3	SYT3
TTYH1										PLXNA1	SYPL2				TNFAIP8L1		ZC4H2	TAF1
TUBA4A										PLXNA2	TAF6L				TNFSF12-TNFSF13		ZCCHC3	TAF1C
TUBB2A										PMCH	TANC2				TNFSF9		ZCCHC7	TAF1L
TUBB2B										POP4	TAS2R10				TOMM34		ZDHHC15	TBC1D31
TUBB3										PPFIA2	TAS2R3				TPST2		ZDHHC18	TBC1D5
TXNDC11										PPFIA3	TATDN2				TRIM14		ZFAND3	TBC1D7
U2AF1										PPFIA4	TBC1D23				TRIM7		ZFAT	TBL1X
UBA52										PPIB	TBC1D2B				TRIM72		ZFP64	TBL1XR1
UBC										PPM1E	TBL1XR1				TRPC4		ZFPM2	TBR1
UBE2QL1										PPP1CA	TBR1				TRPM6		ZKSCAN2	TBX1
UBL7										PPP1CB	TBX18				TRPV6		ZKSCAN5	TCF20
UGP2										PPP1CC	TBX4				TUBB4A		ZMYM2	TCF4
UQCRFS1										PPP1R9A	TCERG1L				TXN		ZMYM4	TCF7L2
UQCRH										PPP1R9B	TCF3				TYW5		ZNF100	TDO2
USMG5										PPP2CA	TCF4				UBE2A		ZNF143	TERF2
UTS2										PPP2R1A	TCF7L1				UBE2B		ZNF148	TET2
VAMP1										PPP3CA	TDRD5				UBE2V2		ZNF160	TGM3
VAMP5										PRDX1	TECTA				UBLCP1		ZNF195	TH
VGF										PRDX2	TEKT1				UFM1		ZNF212	THBS1
C10orf54										PRDX6	TEPP				UNC13A		ZNF217	THRA
WDR34										PRICKLE2	TET1				UNC5C		ZNF22	TLK2
WDR38										PRKACB	TGM3				UPP1		ZNF24	TM4SF20
WISP3										PRKAR1A	THBS3				USP12		ZNF250	TMEM231
YWHAE										PRKAR2A	THSD7A				USP14		ZNF260	TMLHE
YWHAH										PRKAR2B	TIPIN				USP43		ZNF292	TNIP2
ZEB2										PRKCA	TJP3				UST		ZNF451	TNN
ZNF358										PRKCB	TLK2				VMO1		ZNF484	TNRC6B
ZNF385A										PRKCE	TM4SF19				VPS36		ZNF496	TOMM20
ZRSR1										PRKCG	TMC4				VPS41		ZNF507	TOP1
ZRSR1										PRKG2	TMEFF1				VSTM2B		ZNF516	TOP3B
ZYX										PRNP	TMEM41A				VWC2L		ZNF519	TPH2
										PRPH	TMEM8A				WDR78		ZNF526	TPO
										PRPS1	TMPRSS2				WNT10B		ZNF561	TRIM33
										PRR7	TNIK				WWP1		ZNF569	TRIO
										PRRT1	TNKS				YBX2		ZNF606	TRIP12
										PRUNE2	TNRC6C				ZBBX		ZNF618	TRPC6
										PSD	TOP1				ZCWPW1		ZNF620	TRPM1
										PSD3	TOP3B				ZDHHC22		ZNF628	TSC1
										PSMA4	TOPORS				ZFAND2A		ZNF646	TSC2
										PSMC3	TPK1				ZMYND11		ZNF654	TSN
										PSMD1	TPR				ZNF385B		ZNF668	TSPAN7
										PSMD10	TRAF7				ZNF580		ZNF672	TTI2
										PSMD14	TRAPPC8				ZNF804A		ZNF681	TTN
										PSMD2	TRDMT1				ZNF804B		ZNF687	TUBGCP5
										PSMD8	TREH						ZNF703	TYR
										PTK2B	TRIM17						ZNF787	UBA6
										PTPN11	TRIM23						ZNF85	UBE2H
										PTPRD	TRIM6						ZNF93	UBE3A
										PTPRF	TRIO						ZSCAN12	UBE3B
										PTPRS	TRIP12						ZSCAN20	UBE3C
										PTPRZ1	TROAP						ZSCAN30	UBL7
										PURA	TROVE2						ZSWIM5	UBR5
										PURB	TRPM5						ZXDC	UBR7
										PYCR1	TRPM7						ZZZ3	UPB1
										PYGB	TRPV5							UPF2
										RAB10	TRRAP							UPF3B
										RAB11FIP2	TSC2							USP45
										RAB11FIP5	TSEN2							USP7
										RAB12	TSPAN17							USP9Y
										RAB3A	TSPYL5							UTRN
										RAB5A	TSR2							VASH1
										RAB8A	TTC28							VIL1
										RABEP1	TTC39A							VIP
										RAC1	TTF2							VLDLR
										RAC2	TTN							VPS13B
										RALA	TUBA1A							VSIG4
										RANBP9	TUBAL3							WAC
										RAP1A	TUBG1							WDFY3
										RAP1GAP	TUBGCP5							WDR93
										RAPGEF2	TXNDC5							WNK3
										RAPGEF4	UBE3C							WNT1
										RASAL2	UBN2							WNT2
										RASGRF2	UBR3							XIRP1
										REV3L	UGGT1							XPC
										RGS17	UGT2B10							XPO1
										RGS6	UIMC1							YEATS2
										RGS7	UNC80							YTHDC2
										RGS8	UNK							YWHAE
										RHOG	UPF1							ZBTB16
										RHOT1	UPF3A							ZBTB20
										RIMBP2	USH2A							ZMYND11
										RIMS1	USP15							ZNF18
										RIMS2	USP18							ZNF385B
										RNF144A	USP24							ZNF407
										ROCK2	USP46							ZNF462
										RP2	UTP20							ZNF8
										RPL11	VAV3							ZNF804A
										RPL12	VCP							ZNF827
										RPL13	VNN1							ZSWIM5
										RPL14	VPS13B							ZWILCH
										RPL18	VPS18
										RPL19	VPS39
										RPL22	VPS4A
										RPL23	VWCE
										RPL24	WBSCR17
										RPL27	WDFY3
										RPL3	WDFY4
										RPL30	WDR4
										RPL36	WDR55
										RPL38	WDR66
										RPL4	WNT5A
										RPL5	XIRP1
										RPL6	XPO5
										RPL8	YME1L1
										RPLP0	YTHDC2
										RPN1	ZBED4
										RPN2	ZBTB41
										RPS10	ZC3H12B
										RPS12	ZDHHC1
										RPS13	ZFC3H1
										RPS14	ZFYVE26
										RPS15	ZFYVE9
										RPS16	ZKSCAN5
										RPS18	ZMAT5
										RPS19	ZMYM2
										RPS21	ZMYND11
										RPS25	ZMYND8
										RPS27	ZNF117
										RPS27A	ZNF213
										RPS27L	ZNF292
										RPS28	ZNF335
										RPS3	ZNF337
										RPS3A	ZNF366
										RPS4X	ZNF420
										RPS5	ZNF445
										RPS6	ZNF451
										RPS6KA3	ZNF638
										RPS6KB1	ZNF644
										RPS7	ZNF99
										RPS8
										RPS9
										RPSA
										RRM1
										RTN1
										RTN3
										RTN4
										RYR2
										S100A4
										S100A9
										S100B
										S1PR1
										SAE1
										SBF1
										SBF2
										SCAI
										SCFD1
										SCN2A
										SCN4A
										SEC22B
										SEC23A
										SERPINA3
										SFN
										SFPQ
										SFXN1
										SFXN3
										SFXN5
										SGIP1
										SH3BGRL2
										SH3KBP1
										SHANK1
										SHANK2
										SHANK3
										SHARPIN
										SHC1
										SIPA1L1
										SLC12A5
										SLC17A7
										SLC1A2
										SLC25A1
										SLC25A11
										SLC25A12
										SLC25A13
										SLC25A22
										SLC25A3
										SLC25A31
										SLC25A4
										SLC25A5
										SLC30A3
										SLC4A10
										SLC4A3
										SLC4A4
										SLC8A2
										SMARCA1
										SMC3
										SNAP25
										SNAP47
										SNAP91
										SNCA
										SND1
										SNX3
										SOD2
										SORBS1
										SORBS2
										SOS1
										SOX7
										SPATA2L
										SPECC1
										SPTBN1
										SRC
										SRI
										SRR
										SSR1
										ST14
										STAT1
										STC1
										STK39
										STOML2
										STRN
										STRN4
										STUB1
										STX12
										STX1A
										STX1B
										STX7
										STXBP1
										STXBP5
										SUCLA2
										SUCLG1
										SUMO2
										SV2A
										SYCP1
										SYN1
										SYN2
										SYN3
										SYNE1
										SYNGAP1
										SYNGR1
										SYNGR3
										SYNJ1
										SYNJ2
										SYNPO
										SYP
										SYT1
										SYT2
										SYT3
										SYT5
										SYT7
										TAGLN3
										TANC2
										TBK1
										TCP1
										TEX9
										TFAM
										THY1
										TJAP1
										TJP1
										TJP2
										TKT
										TM7SF2
										TMED3
										TMEM132B
										TMEM33
										TMOD1
										TMOD2
										TNC
										TNIK
										TNR
										TPD52L1
										TPI1
										TPM1
										TPM2
										TPPP
										TRAF3
										TRIM3
										TRIM32
										TRIM37
										TRIM9
										TRIO
										TSC1
										TTC7B
										TTYH1
										TUBA1A
										TUBB6
										UBA52
										UBE2V1
										UBR4
										UCHL1
										UNC13A
										UNC13C
										UQCRC1
										UQCRC2
										USMG5
										USP5
										VAMP2
										VAPA
										VAPB
										VAV2
										VCAN
										VCP
										VCPIP1
										VDAC1
										VDAC2
										VDAC3
										VGF
										VIM
										VPS16
										VPS26A
										VPS29
										VPS33A
										VPS35
										VPS41
										VPS45
										VTI1B
										WASF1
										WDR1
										WDR37
										WDR47
										WDR6
										WDR7
										WDR89
										WIF1
										XRCC1
										YES1
										YWHAB
										YWHAE
										YWHAG
										YWHAH
										YWHAQ
										YWHAZ
										ZNF451
										ZWINT
