# Supplementary material for: Inhibition of colony stimulating factor 1 receptor corrects maternal inflammation-induced microglial and synaptic dysfunction and behavioral abnormalities
Source: Mol Psychiatry. 2020 Feb 18;26(6):1808–31. doi: 10.1038/s41380-020-0671-2 (PMC7431382; doi:10.1038/s41380-020-0671-2)
Supplement: Supplementary file 8 — Data Set 3 [file 41380_2020_671_MOESM8_ESM.xlsx]

## Sheet: Sheet1
Supplementary Table 3: Analysis of MIA-AM and Par M13, M16 and M17 Module in ASD@Princeton Network (Fig. 2g)
1. GO annotations (human, biological process complete) of overlapping genes (193 total) were derived, with bonferroni correction for multiple testing, using background list of homo sapiens genes in database.
2. Permutation of 10,000 labels was tested with background list of 14,225 microglial genes to verify significance of Go terms identified in step 1 (Cell C60)
3. Genes were identified from dataset in top 2 go functions, as determined by fold erichment and p-value (Cell I36)
4. Input genes to ASD@Princeton network to determine functional relationships to predicted ASD- associated genes. Settings = 20 max genes, min relationship confidence = 0.3
5. Any genes without associations with the network were removed from the image
M13 module		M16 module		M17 module
193 Common genes	Genes Input to ASD@Princeton	115 Common genes	Genes input to ASD@Princeton	225 Common genes	Genes Input to ASD@Princeton
SEPT4	SLC17A7	MARCH1	NRXN2	AATK	IQSEC2
ACSBG1	RASD2	ABHD8	PRKCZ	ABCA5	RIMS4
ACSM5	NAPB	ACSL4	TMOD2	ABCG4	PINK1
ACYP2	GABRA1	ADAM23	SLC8A2	ACBD4	LGI1
ADRA1D	NET1	AF011889.5	SHANK2	ACSL6	KCNC4
AIFM3	DNM1	AKAP6	ATP8A1	ADAM11	VAMP2
AK5	CPLX1	AMPD2	GABRA5	ADCK1	LRRK2
ALDH6A1	RPH3A	ANKRD34A	PRKAR1B	AGAP2	RIN1
ANKRD40	RAB3B	APLP1	PARK2	AGBL3	CAMK2B
ANO3	MAOB	ARF3	JPH4	AIFM2	USP46
APLP2	GFAP	ARHGEF9	PRKCE	AJAP1	KCNMB4
APOL2	KCNJ10	ASPHD2	NCDN	ANGPTL6	PPFIA3
ARHGAP22	CAMK2A	ATP6V0E2	CLSTN1	ANK2	ATP2B2
ARHGAP26	CPLX3	ATP8A1	PPP3CA	ANKS1B	NOS1
ARHGDIG		BAG4	YWHAH	AP4S1	GRM7
ARHGEF4		BEND6	GABBR1	APOL3	CSPG5
ATP6V1G2		BTBD1		ARAP2	STX4
B4GALT6		C2ORF69		ARHGEF3	GRIN1
CA11		C3ORF33		ARHGEF33	PSEN2
CA2		CACNB3		ARID5B	PDE2A
CABP1		CACNG3		ASB13	RYR2
CAMK2A		CAMKK2		ATP2B2	NOL3
CAPN3		CAP2		BATF3	CACNA1I
CBX7		CES5A		BEGAIN	SLC25A23
CCDC13		CHMP5		C19ORF66	RAMP1
CD74		CHST2		C5ORF49	NPY
CDK5R2		CLSTN1		C9ORF172	ORAI2
CEND1		CLTB		CACNA1I	ANK2
CHCHD10		CNTN1		CALN1
CHMP4C		CORO1A		CALY
CLU		CPE		CAMK2B
CLYBL		CRY2		CAMK2N2
CMTM5		CYB5D2		CAMKK1
CNTNAP1		DACT3		CASKIN1
COPS7A		DLG2		CCDC148
CPLX1		DLG3		CCDC149
CPLX3		DLGAP1		CD47
CPNE9		DNAJC30		CDADC1
CREG2		DUSP22		CDH10
CST3		EEF1A2		CDK14
CTXN2		ENO2		CHGB
CX3CL1		EPB41L1		CHN2
CXCL14		FBXW7		CKMT1B
CYGB		FN3K		CLIC5
CYP27A1		GABBR1		COL4A3BP
CYP2J2		GABRA5		COX11
CYP46A1		GAP43		CPNE4
CYP4F11		GIT1		CPNE7
DAAM2		GRINA		CREBL2
DDN		HK1		CRIM1
DGKB		ITFG1		CROT
DGKG		JPH4		CSDC2
DIRAS2		KCNK3		CSPG5
DKK3		LIN7B		CYP2E1
DNAJB4		LONRF2		DEF8
DNM1		LYPD6B		DENND4B
EFHD1		MAFB		DIS3L
ENPP5		MAPK8IP1		DLGAP3
EPAS1		MAPRE3		DNAH7
EPB41L4B		MBLAC2		DNAJC19
EPDR1		NCDN		DNAJC27
ERLEC1		NCS1		DUSP19
EXTL1		NGEF		EFCAB6
FAM131A		NGRN		EPHA10
FAM174A		NPY1R		EPHX4
FBLN7		NRSN2		ESYT2
FBXL16		NRXN2		FAM127A
FBXO2		PAK1		FAM134B
FGF1		PARK2		FAM173A
GABARAPL1		PDE4A		FAM185A
GABRA1		PGM2L1		FAM189A1
GABRA4		PIK3CB		FBXO9
GABRD		PIK3IP1		FLYWCH2
GCNT4		PITHD1		FMN2
GDA		PLA2G15		FOXP1
GFAP		PMM1		FXYD7
GHITM		PNMAL1		G0S2
GNA14		PNMAL2		GABRB1
GPR146		POLR3F		GABRG1
GPR158		PPP2R5A		GDF10
GPR37L1		PPP2R5B		GLT1D1
GRIA4		PPP3CA		GPR162
HABP4		PRAF2		GPRASP1
HEPACAM		PRKACB		GRIN1
HIGD1A		PRKAR1B		GRIN2D
HIPK4		PRKCE		GRM7
HLA-DQA1		PRKCZ		GSTK1
HLA-DQB1		PTPRN2		HCN1
HLA-DRB5		RAB3C		HDHD2
HLF		RAB6A		HHIPL1
HOGA1		RAB6B		HLA-DRB1
HPCAL4		RAB6C		HRASLS
HSPA2		RABGAP1L		HSD17B11
HSPH1		RFK		HTR7
HTRA1		RGS2		IGIP
IDS		RTN4		INPP1
IL17D		SCN2A		IQSEC2
IPCEF1		SH3BP1		IQSEC3
ISCU		SHANK2		JAKMIP1
ITM2B		SLC25A4		KCNC4
ITPKA		SLC30A9		KCNF1
ITPR1		SLC4A3		KCNMB4
KCNAB1		SLC8A2		KCTD2
KCNH3		SLC9A6		KCTD21
KCNJ10		SPATA2L		KIAA1324L
KCNK1		SVOP		KIF1A
KCNS1		TMEM8B		KIF5A
KIF1C		TMOD2		KIF5C
KLF9		TRIM37		KIFC2
LDHD		TRNP1		KLHDC1
LMBRD1		TSC22D3		LARP6
LMOD1		TSPYL4		LAYN
MAL2		VAMP4		LGI1
MAOB		WSB2		LGI4
MAP1A		YWHAH		LGR4
MAP2K1				LNPEP
MAP3K5				LRRC2
ME1				LRRK2
METTL7A				LUZP2
MICAL2				LYSMD4
MKL2				MAGI2
MMD2				MAP3K12
MT3				MAPK4
MYH11				N4BP2L1
MYOM1				NDUFAF1
MYRIP				NECAB1
NACC2				NICN1
NAP1L5				NOL3
NAPB				NOS1
NDRG4				NPAS2
NECAB2				NPY
NET1				NR3C2
NPTXR				NTM
NRGN				ORAI2
NRIP3				OSBP2
NRSN1				PAK6
OGDHL				PALM2
OXCT1				PANX2
OXR1				PCDH10
P4HTM				PDE2A
PADI2				PDGFA
PAMR1				PELI3
PAQR5				PFKP
PAQR6				PGBD5
PAQR8				PIGB
PCDH20				PIGZ
PCP4				PIK3CG
PCP4L1				PINK1
PGP				PIP4K2C
PHYHIP				PITPNM1
PKD2L1				PITPNM2
PLA2G16				PKP4
PPIP5K1				PLCB2
PPL				PLCH2
PPP1R14A				PPFIA3
PPP1R1A				PPM1M
PPP4R4				PPP2R2C
PRKAR1A				PRMT8
PRKCB				PSD
PRKCG				PSEN2
PRODH				PURB
PRR18				RAB11FIP4
PRRT1				RAB15
PTPN3				RAB40B
PTPRN				RAB5B
PVALB				RAMP1
RAB3B				RAP1GAP2
RASD2				RAPGEFL1
RASGRF2				RBM24
RASGRP1				REEP5
RCAN2				RESP18
RGS4				RIMS4
RHBDD2				RIN1
RNF11				RIT2
RORA				RPP25
RP5-972B16.2				RRAGD
RPH3A				RYR2
S100A13				SCN4B
S100A6				SEMA4A
S100B				SESN1
SBDS				SGPP2
SCN1B				SIAE
SCN2B				SLC25A23
SCRG1				SLC29A3
SEC14L2				SLC6A11
SH2D5				SNX14
SHROOM4				SNX21
SLC12A5				SOCS5
SLC17A7				SORCS2
SLC25A18				SPAG1
SLC2A4				SPRN
SLC30A3				SPTB
SLC48A1				SPTBN1
				ST6GALNAC5
				STK32C
				STX4
				SUOX
				SUSD5
				SYNE1
				SYNGR3
				SYT5
				TAGAP
				TAP2
				TBC1D9
				TCEAL1
				TCEAL6
				THRB
				TK2
				TMEM179
				TMEM65
				TMIE
				TNFSF12
				TPM1
				TPRG1L
				TRAF5
				TTLL7
				UBE2E2
				UPP2
				USP46
				VAMP2
				WFDC1
				WWC1
				YPEL3
				ZBTB4
				ZBTB47
				ZC3H12B
