# Supplementary material for: Inhibition of colony stimulating factor 1 receptor corrects maternal inflammation-induced microglial and synaptic dysfunction and behavioral abnormalities
Source: Mol Psychiatry. 2020 Feb 18;26(6):1808–31. doi: 10.1038/s41380-020-0671-2 (PMC7431382; doi:10.1038/s41380-020-0671-2)
Supplement: Supplementary file 9 — Data Set 4 [file 41380_2020_671_MOESM9_ESM.xlsx]

## Sheet: Data
Supplementary Table 4: Discrete and shared gene expression changes in MIA microglia across development Supplementary figure 3a)											Supplementary table 4: Discrete and shared gene expression changes in MIA microglia across development (Supple Fig. 3a)
Comparison	Gene Symbol	ID	logFC	PValue		Comparison	Gene Symbol	ID	logFC	PValue		Comparison	Gene Symbol	ID	logFC	PValue		Comparison	Gene Symbol	ID	logFC	PValue
E17 MIA vs. E17 Saline	Mtss1l	NM_001310591	3.98843	9.15e-05		P7 MIA vs. P7 Saline	Rab6a	NM_001163663	1.33662	0.000357254		P20 MIA vs. P20 Saline	Ptx3	NM_008987	-7.49727	7.39e-07		P60 MIA vs. P60 Saline	Marcksl1	NM_010807	-0.629354	0.000424943
E17 MIA vs. E17 Saline	Zfp444	NM_001146024	1.89898	0.000126087		P7 MIA vs. P7 Saline	R3hcc1	NM_001301652	-1.20309	0.00111322		P20 MIA vs. P20 Saline	Il2rb	NM_008368	2.6626	4.87e-05		P60 MIA vs. P60 Saline	Tspan4	NM_001252588	-0.97233	0.00103515
E17 MIA vs. E17 Saline	Arih2	NM_011790	-0.569194	0.000132855		P7 MIA vs. P7 Saline	Kcne2	NM_134110	1.89546	0.00123723		P20 MIA vs. P20 Saline	Tubb2a	NM_009450	-0.690083	4.99e-05		P60 MIA vs. P60 Saline	A330041J22Rik	NR_045835	1.43949	0.00117454
E17 MIA vs. E17 Saline	Zfp605	NM_001163996	0.951803	0.000246785		P7 MIA vs. P7 Saline	Scara5	NM_028903	1.7268	0.00136123		P20 MIA vs. P20 Saline	Kbtbd4	NM_025991	-2.24735	0.000218352		P60 MIA vs. P60 Saline	Snora33	NR_037680	-1.26172	0.00146551
E17 MIA vs. E17 Saline	Kcng4	NM_025734	5.54339	0.00025423		P7 MIA vs. P7 Saline	Gstt3	NM_133994	0.892627	0.00159073		P20 MIA vs. P20 Saline	Zfp467	NM_001085417	1.42274	0.000249133		P60 MIA vs. P60 Saline	Tgif1	NM_001164075	-1.02588	0.00158484
E17 MIA vs. E17 Saline	Gm16702	NR_045795	1.39003	0.000315638		P7 MIA vs. P7 Saline	Osbpl2	NM_144500	-0.523847	0.00218763		P20 MIA vs. P20 Saline	Creb3l1	NM_011957	-0.896543	0.000382754		P60 MIA vs. P60 Saline	Pik3r1	NM_001024955	2.03271	0.00160216
E17 MIA vs. E17 Saline	Nek11	NM_172461	2.46584	0.000338976		P7 MIA vs. P7 Saline	Kl	NM_013823	1.87051	0.00238422		P20 MIA vs. P20 Saline	Tpm1	NM_001164249	1.0605	0.000498464		P60 MIA vs. P60 Saline	Nadk	NM_138671	-1.88431	0.00230824
E17 MIA vs. E17 Saline	Ift74	NM_026319	0.728104	0.00038463		P7 MIA vs. P7 Saline	Sgk3	NM_133220	1.15328	0.00260851		P20 MIA vs. P20 Saline	Rab34	NM_001159482	-1.62127	0.000703078		P60 MIA vs. P60 Saline	Mettl11b	NM_001143956	1.90293	0.00294645
E17 MIA vs. E17 Saline	Deaf1	NM_001282073	1.1605	0.000446636		P7 MIA vs. P7 Saline	Trpm3	NM_001035246	2.22649	0.00298635		P20 MIA vs. P20 Saline	Vgf	NM_001039385	-1.46848	0.000754289		P60 MIA vs. P60 Saline	Phactr3	NM_001007154	1.2681	0.00323989
E17 MIA vs. E17 Saline	Fam83g	NM_178618	-1.19234	0.000463097		P7 MIA vs. P7 Saline	Fnip2	NM_001162999	-0.877462	0.00423776		P20 MIA vs. P20 Saline	Adh1	NM_007409	1.5091	0.000762669		P60 MIA vs. P60 Saline	Fzd7	NM_008057	-0.614951	0.00324637
E17 MIA vs. E17 Saline	Dock7	NM_001290636	1.81673	0.000756886		P7 MIA vs. P7 Saline	Wdr72	NM_001033500	2.27671	0.00454497		P20 MIA vs. P20 Saline	Srxn1	NM_029688	-0.960992	0.000785737		P60 MIA vs. P60 Saline	Spag4	NM_139151	-1.31301	0.00347456
E17 MIA vs. E17 Saline	Clec3b	NM_011606	1.23376	0.000797295		P7 MIA vs. P7 Saline	Cldn2	NM_016675	1.84946	0.00459429		P20 MIA vs. P20 Saline	Mir6236	NR_105744	-1.91224	0.000817754		P60 MIA vs. P60 Saline	Emc6	NM_001168470	-4.6591	0.00511816
E17 MIA vs. E17 Saline	Syna	NM_001013751	1.73903	0.00116252		P7 MIA vs. P7 Saline	Slc37a2	NM_001145960	-2.02014	0.00489488		P20 MIA vs. P20 Saline	Gm9047	NM_001145360	5.11575	0.000822296		P60 MIA vs. P60 Saline	Mir8091	NR_106166	-1.58389	0.0051579
E17 MIA vs. E17 Saline	D3Ertd254e	NM_001101478	0.69954	0.00141363		P7 MIA vs. P7 Saline	Tas1r3	NM_031872	-0.839385	0.00516363		P20 MIA vs. P20 Saline	Gzmb	NM_013542	4.65605	0.000841912		P60 MIA vs. P60 Saline	BC037032	NR_028266	-0.905005	0.0053471
E17 MIA vs. E17 Saline	Sdsl	NM_133902	2.08126	0.00167844		P7 MIA vs. P7 Saline	Hibch	NM_146108	0.536722	0.00563697		P20 MIA vs. P20 Saline	Akr1b8	NM_008012	-1.77668	0.00096749		P60 MIA vs. P60 Saline	Dusp7	NM_153459	-0.506604	0.00573696
E17 MIA vs. E17 Saline	Mir7035	NR_106002	5.21055	0.00171917		P7 MIA vs. P7 Saline	Prr15	NM_030024	-1.2548	0.00572243		P20 MIA vs. P20 Saline	Bdkrb2	NM_009747	-4.19941	0.00101781		P60 MIA vs. P60 Saline	Irf2bpl	NM_145836	-0.462809	0.00649988
E17 MIA vs. E17 Saline	Kirrel2	NM_172898	2.21444	0.0019348		P7 MIA vs. P7 Saline	Htr2c	NM_008312	1.66184	0.0057851		P20 MIA vs. P20 Saline	Kctd6	NM_001305937	-1.00735	0.00113182		P60 MIA vs. P60 Saline	Ssbp1	NM_028358	-1.33337	0.00671894
E17 MIA vs. E17 Saline	Diras2	NM_001024474	1.66442	0.0023043		P7 MIA vs. P7 Saline	Slc36a4	NM_172289	-0.616071	0.00610984		P20 MIA vs. P20 Saline	Agbl5	NM_001294262	1.24845	0.00138449		P60 MIA vs. P60 Saline	Egr4	NM_020596	1.18607	0.0070243
E17 MIA vs. E17 Saline	Map2k3	NM_008928	-0.667982	0.00242202		P7 MIA vs. P7 Saline	Clcf1	NM_001310038	-1.83696	0.00614214		P20 MIA vs. P20 Saline	Serpina3n	NM_009252	-2.17531	0.00159636		P60 MIA vs. P60 Saline	Mir22hg	NR_030711	-0.650377	0.00707991
E17 MIA vs. E17 Saline	Gjc3	NM_080450	2.03339	0.00244369		P7 MIA vs. P7 Saline	Cab39l	NM_026908	0.509656	0.00618065		P20 MIA vs. P20 Saline	Ces1d	NM_053200	-5.90889	0.00176777		P60 MIA vs. P60 Saline	Hnrnpc	NM_016884	-1.62466	0.00730544
E17 MIA vs. E17 Saline	Srxn1	NM_029688	-0.829594	0.00256001		P7 MIA vs. P7 Saline	Lpar1	NM_172989	3.35523	0.00633738		P20 MIA vs. P20 Saline	Slc5a3	NM_017391	-0.991881	0.00203683		P60 MIA vs. P60 Saline	Cdc42se1	NM_001038708	-1.80907	0.00752044
E17 MIA vs. E17 Saline	Bbox1	NM_130452	3.5884	0.0025897		P7 MIA vs. P7 Saline	Thumpd2	NM_028138	-0.57049	0.00667961		P20 MIA vs. P20 Saline	Cd300e	NM_172050	2.37126	0.00205586		P60 MIA vs. P60 Saline	2900060B14Rik	NR_027901	-1.31244	0.00773258
E17 MIA vs. E17 Saline	4930556M19Rik	NR_045065	1.19827	0.00264447		P7 MIA vs. P7 Saline	Snhg17	NR_015463	-1.01379	0.00668775		P20 MIA vs. P20 Saline	Msr1	NM_031195	-1.50047	0.00229405		P60 MIA vs. P60 Saline	Gm11545	NM_001105561	-0.985317	0.00787856
E17 MIA vs. E17 Saline	Chp2	NM_027363	0.937876	0.00266697		P7 MIA vs. P7 Saline	Lrrc38	NM_001162983	1.82387	0.00680304		P20 MIA vs. P20 Saline	Lars2	NM_153168	-1.35917	0.00237841		P60 MIA vs. P60 Saline	Serinc4	NM_001025371	-0.780739	0.00820721
E17 MIA vs. E17 Saline	Ncf1	NR_104383	-1.31991	0.00293792		P7 MIA vs. P7 Saline	Hvcn1	NM_028752	-1.94276	0.00728726		P20 MIA vs. P20 Saline	Bcl3	NM_033601	-0.995877	0.00244846		P60 MIA vs. P60 Saline	Ccl2	NM_011333	-0.879559	0.0082985
E17 MIA vs. E17 Saline	Nfkbie	NM_008690	-1.63315	0.00312671		P7 MIA vs. P7 Saline	Pias4	NM_021501	-0.362549	0.00756674		P20 MIA vs. P20 Saline	AW112010	NR_102366	0.986578	0.0025788		P60 MIA vs. P60 Saline	Mir24-2	NR_029741	-0.678475	0.00830486
E17 MIA vs. E17 Saline	Snca	NM_001042451	1.76085	0.00333534		P7 MIA vs. P7 Saline	Efhc2	NM_028916	1.88745	0.00779705		P20 MIA vs. P20 Saline	Gzma	NM_010370	2.69502	0.00271476		P60 MIA vs. P60 Saline	Mir17hg	NR_029382	-0.847442	0.00851922
E17 MIA vs. E17 Saline	Samd10	NM_172676	0.664032	0.00340495		P7 MIA vs. P7 Saline	H2-DMb2	NM_010388	1.07418	0.00817707		P20 MIA vs. P20 Saline	Sumo2	NM_133354	1.09598	0.00271863		P60 MIA vs. P60 Saline	Dnpep	NM_016878	-1.05148	0.00951456
E17 MIA vs. E17 Saline	C330021F23Rik	NM_001024728	-0.945605	0.00346516		P7 MIA vs. P7 Saline	Elk4	NM_007923	-0.38054	0.0082129		P20 MIA vs. P20 Saline	Zfp945	NM_177358	1.58736	0.00288531		P60 MIA vs. P60 Saline	Efna4	NM_007910	-1.1012	0.0101807
E17 MIA vs. E17 Saline	Hs3st4	NM_001252072	1.70625	0.00348232		P7 MIA vs. P7 Saline	Zfp945	NM_177358	-1.15719	0.00842491		P20 MIA vs. P20 Saline	Reps1	NM_009048	1.34195	0.00302333		P60 MIA vs. P60 Saline	Tdo2	NM_019911	1.44855	0.010956
E17 MIA vs. E17 Saline	Gorasp2	NR_027343	-1.05856	0.00351942		P7 MIA vs. P7 Saline	Rab22a	NM_024436	-0.385059	0.00871564		P20 MIA vs. P20 Saline	4930481A15Rik	NR_015545	0.921397	0.00308592		P60 MIA vs. P60 Saline	Ankrd23	NM_001310521	-1.75462	0.0112743
E17 MIA vs. E17 Saline	Ovol3	NM_001289817	-1.1857	0.00359252		P7 MIA vs. P7 Saline	Otog	NM_013624	-7.97974	0.00873893		P20 MIA vs. P20 Saline	Ephx3	NM_001033163	1.12473	0.00308981		P60 MIA vs. P60 Saline	Spn	NM_009259	-1.21315	0.0113067
E17 MIA vs. E17 Saline	Ulk4	NM_177589	0.688682	0.00361351		P7 MIA vs. P7 Saline	Otoa	NM_139310	-2.10235	0.00878659		P20 MIA vs. P20 Saline	Prdm6	NM_001033281	-2.40343	0.00342144		P60 MIA vs. P60 Saline	Gm12338	NR_110477	0.571696	0.0118564
E17 MIA vs. E17 Saline	Fmo2	NM_018881	2.52904	0.00390939		P7 MIA vs. P7 Saline	Lmo2	NM_008505	-0.721373	0.00926606		P20 MIA vs. P20 Saline	Plpp1	NM_008903	0.977068	0.00342985		P60 MIA vs. P60 Saline	Lpar2	NM_020028	-0.770549	0.0124275
E17 MIA vs. E17 Saline	Dhx40	NM_026191	-0.701435	0.00393838		P7 MIA vs. P7 Saline	Tmem72	NM_178768	1.54852	0.00990495		P20 MIA vs. P20 Saline	Sertad2	NM_001038625	0.793264	0.00362307		P60 MIA vs. P60 Saline	Akt1	NM_009652	-0.630854	0.0131566
E17 MIA vs. E17 Saline	AI607873	NM_001204910	-0.697625	0.00403386		P7 MIA vs. P7 Saline	Myo5b	NM_201600	1.55228	0.0102862		P20 MIA vs. P20 Saline	Aldoa	NM_001177308	-1.64113	0.00364336		P60 MIA vs. P60 Saline	Trib1	NM_144549	-0.483103	0.0134787
E17 MIA vs. E17 Saline	Fnbp1	NM_001177648	1.63084	0.00406643		P7 MIA vs. P7 Saline	Atp2b3	NM_177236	1.52901	0.010621		P20 MIA vs. P20 Saline	Prg4	NM_021400	-1.82936	0.00376441		P60 MIA vs. P60 Saline	Nkpd1	NM_027116	3.28857	0.0136747
E17 MIA vs. E17 Saline	Agtr2	NM_007429	-1.86714	0.00421151		P7 MIA vs. P7 Saline	Hepacam2	NM_178899	-4.53527	0.0107052		P20 MIA vs. P20 Saline	Adamts16	NM_172053	1.04134	0.00381046		P60 MIA vs. P60 Saline	Lsm5	NM_025520	-0.89186	0.0138985
E17 MIA vs. E17 Saline	Ell2	NM_138953	-0.606798	0.00425695		P7 MIA vs. P7 Saline	Cnot6	NM_212484	-0.570542	0.0111928		P20 MIA vs. P20 Saline	Fam171a1	NM_001081161	-1.40983	0.00383705		P60 MIA vs. P60 Saline	Daxx	NM_007829	-1.22768	0.0144849
E17 MIA vs. E17 Saline	Zfp40	NM_009555	0.575254	0.00436951		P7 MIA vs. P7 Saline	Efcab1	NM_025769	1.35732	0.0113428		P20 MIA vs. P20 Saline	Cnn1	NM_009922	1.49256	0.00411216		P60 MIA vs. P60 Saline	Dennd1b	NM_001166501	-0.97503	0.0149679
E17 MIA vs. E17 Saline	Rtn4rl2	NM_199223	1.36717	0.00461807		P7 MIA vs. P7 Saline	Eno2	NM_013509	1.73962	0.0115934		P20 MIA vs. P20 Saline	Asb10	NM_001310476	1.41653	0.00424801		P60 MIA vs. P60 Saline	4833418N02Rik	NR_015506	-0.763405	0.0152155
E17 MIA vs. E17 Saline	Stox1	NM_001033260	1.10891	0.00476687		P7 MIA vs. P7 Saline	Pbxip1	NM_146131	0.409675	0.0124589		P20 MIA vs. P20 Saline	Msln	NM_018857	-2.18112	0.0044716		P60 MIA vs. P60 Saline	Mybph	NM_016749	-0.893831	0.0157021
E17 MIA vs. E17 Saline	Gm11992	NM_001037928	1.2664	0.00479258		P7 MIA vs. P7 Saline	Sostdc1	NM_025312	1.49649	0.0128368		P20 MIA vs. P20 Saline	Gale	NM_178389	-0.833315	0.00474502		P60 MIA vs. P60 Saline	Ssc4d	NM_001160366	-1.34388	0.016523
E17 MIA vs. E17 Saline	Rrbp1	NM_133626	-0.765315	0.00481933		P7 MIA vs. P7 Saline	Ldb1	NM_001113408	-0.554941	0.0129644		P20 MIA vs. P20 Saline	Azi2	NM_001286507	-0.759987	0.00485059		P60 MIA vs. P60 Saline	Cdk5rap3	NM_030248	-0.68641	0.0170878
E17 MIA vs. E17 Saline	Prima1	NM_133364	4.76701	0.00496844		P7 MIA vs. P7 Saline	Tet2	NM_001040400	-0.395671	0.0129786		P20 MIA vs. P20 Saline	Cdo1	NM_033037	-1.46276	0.0049869		P60 MIA vs. P60 Saline	Ier3	NM_133662	-0.595711	0.0172414
E17 MIA vs. E17 Saline	Pla2g3	NM_172791	1.35637	0.00511745		P7 MIA vs. P7 Saline	Sh3glb1	NM_001282042	-0.735179	0.0130966		P20 MIA vs. P20 Saline	Prox2	NM_175198	0.501356	0.00503791		P60 MIA vs. P60 Saline	Ptp4a1	NM_011200	-0.462379	0.0173433
E17 MIA vs. E17 Saline	Csrnp2	NM_153407	0.634106	0.00515652		P7 MIA vs. P7 Saline	Dynlt1b	NM_009342	-0.75037	0.0133509		P20 MIA vs. P20 Saline	Cldn4	NM_009903	-5.6994	0.00517705		P60 MIA vs. P60 Saline	Skp2	NM_013787	-1.13023	0.0173897
E17 MIA vs. E17 Saline	Otud1	NM_027715	-0.67036	0.00520917		P7 MIA vs. P7 Saline	Jade1	NM_172303	-1.31212	0.013446		P20 MIA vs. P20 Saline	Mfsd9	NM_172499	0.690733	0.00519964		P60 MIA vs. P60 Saline	Tas1r3	NM_031872	-0.830395	0.0175213
E17 MIA vs. E17 Saline	Lhcgr	NM_013582	1.47103	0.00534674		P7 MIA vs. P7 Saline	Trub1	NM_028115	0.88109	0.0134735		P20 MIA vs. P20 Saline	Nrip2	NM_021717	1.13058	0.00521168		P60 MIA vs. P60 Saline	Phf14	NM_001168382	-0.518273	0.0175399
E17 MIA vs. E17 Saline	Ddit4l	NM_030143	1.13102	0.00544472		P7 MIA vs. P7 Saline	Mmp13	NM_008607	-1.87841	0.0134939		P20 MIA vs. P20 Saline	Qpct	NM_027455	-1.50889	0.00531159		P60 MIA vs. P60 Saline	Vps50	NM_001167751	1.10095	0.0176295
E17 MIA vs. E17 Saline	Prdm1	NM_007548	-0.681487	0.0055077		P7 MIA vs. P7 Saline	Foxn3	NM_183186	-0.489184	0.0137086		P20 MIA vs. P20 Saline	Snord4a	NR_030702	-1.28178	0.00550087		P60 MIA vs. P60 Saline	Chd6	NM_173368	0.661592	0.0176563
E17 MIA vs. E17 Saline	Scube2	NM_020052	1.39285	0.0055632		P7 MIA vs. P7 Saline	Eea1	NM_001001932	-0.389339	0.0138079		P20 MIA vs. P20 Saline	Rrp12	NM_199447	-0.841312	0.00563512		P60 MIA vs. P60 Saline	Eif4g3	NM_001256198	-0.824955	0.0181235
E17 MIA vs. E17 Saline	3110082J24Rik	NM_001256263	1.80991	0.00556687		P7 MIA vs. P7 Saline	Adal	NM_029475	1.48965	0.0141996		P20 MIA vs. P20 Saline	Slc47a1	NM_026183	-1.25098	0.00591668		P60 MIA vs. P60 Saline	Fam71a	NM_001109759	1.38844	0.0182089
E17 MIA vs. E17 Saline	Atp10b	NM_176999	1.87088	0.00557806		P7 MIA vs. P7 Saline	Zfp869	NM_181274	-1.00557	0.014402		P20 MIA vs. P20 Saline	Gfap	NM_001131020	-1.58616	0.00594585		P60 MIA vs. P60 Saline	Mtf2	NR_045608	-1.17837	0.0189389
E17 MIA vs. E17 Saline	B230354K17Rik	NR_130960	0.914958	0.00561791		P7 MIA vs. P7 Saline	Eif2d	NM_001136070	1.07899	0.0144373		P20 MIA vs. P20 Saline	Nkrf	NM_029891	-0.538124	0.00634565		P60 MIA vs. P60 Saline	Nap1l4	NM_008672	1.2177	0.0192366
E17 MIA vs. E17 Saline	Trib1	NM_144549	-0.532239	0.00563885		P7 MIA vs. P7 Saline	Gcat	NM_013847	0.888396	0.0144915		P20 MIA vs. P20 Saline	Fam167a	NM_177628	-1.23249	0.00636842		P60 MIA vs. P60 Saline	Pgap3	NM_001033537	-0.454141	0.0193911
E17 MIA vs. E17 Saline	Cldn19	NM_153105	2.23689	0.00590717		P7 MIA vs. P7 Saline	Wasl	NM_001167745	-1.19887	0.0148723		P20 MIA vs. P20 Saline	Nmral1	NM_001290763	1.41972	0.00677341		P60 MIA vs. P60 Saline	Wnk2	NM_001290311	1.12445	0.0198945
E17 MIA vs. E17 Saline	Nwd2	NM_177006	1.77391	0.00593453		P7 MIA vs. P7 Saline	Steap1	NM_027399	1.51672	0.0149154		P20 MIA vs. P20 Saline	Gpx3	NM_008161	-1.09644	0.00680127		P60 MIA vs. P60 Saline	Jak2	NM_008413	-0.905996	0.0202079
E17 MIA vs. E17 Saline	Tmem80	NR_024509	0.956057	0.00595932		P7 MIA vs. P7 Saline	Heca	NM_001033432	-0.482211	0.0149332		P20 MIA vs. P20 Saline	D16Ertd472e	NM_001252438	1.7803	0.00680934		P60 MIA vs. P60 Saline	Nfkbid	NM_172142	-0.618683	0.0202433
E17 MIA vs. E17 Saline	Mlxip	NM_177582	-1.85392	0.00601756		P7 MIA vs. P7 Saline	Mycbpap	NM_170671	0.704568	0.0149903		P20 MIA vs. P20 Saline	Sp100	NM_013673	0.728346	0.00698849		P60 MIA vs. P60 Saline	Rn45s	NR_046233	-1.06735	0.0204286
E17 MIA vs. E17 Saline	Pcdhb8	NM_053133	1.68537	0.00605203		P7 MIA vs. P7 Saline	Nfe2l2	NR_132727	-0.92701	0.0150071		P20 MIA vs. P20 Saline	Pdzd7	NM_001195265	-1.02912	0.00705646		P60 MIA vs. P60 Saline	Tmem132a	NM_133804	-0.481024	0.0210053
E17 MIA vs. E17 Saline	Mir155hg	NR_132106	-1.21726	0.00612303		P7 MIA vs. P7 Saline	Gm20300	NR_045008	0.618294	0.0150818		P20 MIA vs. P20 Saline	Igtp	NM_018738	0.668158	0.00707969		P60 MIA vs. P60 Saline	Gk2	NM_010294	1.24945	0.0212935
E17 MIA vs. E17 Saline	Mtmr14	NM_026849	-0.457815	0.00617353		P7 MIA vs. P7 Saline	5830444B04Rik	NR_102283	2.45439	0.0158087		P20 MIA vs. P20 Saline	3110040N11Rik	NM_026077	0.648519	0.00708475		P60 MIA vs. P60 Saline	Micalcl	NM_027587	1.17418	0.0215473
E17 MIA vs. E17 Saline	Zfp697	NM_172863	0.7421	0.00624742		P7 MIA vs. P7 Saline	Tomm34	NM_025996	-0.820093	0.0159394		P20 MIA vs. P20 Saline	Car13	NM_024495	-1.11594	0.00712633		P60 MIA vs. P60 Saline	Fam60a	NM_019643	-1.09134	0.0216958
E17 MIA vs. E17 Saline	Enc1	NM_007930	0.672346	0.00626507		P7 MIA vs. P7 Saline	BC048507	NM_001001185	0.5813	0.0163458		P20 MIA vs. P20 Saline	Atp5c1	NM_001112738	-1.13809	0.00747543		P60 MIA vs. P60 Saline	Hebp2	NM_019487	0.833427	0.0217838
E17 MIA vs. E17 Saline	Sv2c	NM_029210	1.3362	0.00632167		P7 MIA vs. P7 Saline	Gm12992	NR_102393	-0.620366	0.0164174		P20 MIA vs. P20 Saline	Soat2	NM_146064	-1.72918	0.00764461		P60 MIA vs. P60 Saline	Mir761	NR_030432	1.31689	0.0220657
E17 MIA vs. E17 Saline	Ugt8a	NM_011674	1.81557	0.00632936		P7 MIA vs. P7 Saline	Rab40c	NM_139154	-0.350486	0.0177939		P20 MIA vs. P20 Saline	Lpin1	NM_015763	0.982256	0.00822749		P60 MIA vs. P60 Saline	Nsmf	NM_001039386	1.37371	0.0223025
E17 MIA vs. E17 Saline	Trim2	NM_001271727	1.00912	0.00637721		P7 MIA vs. P7 Saline	Rest	NM_011263	-0.405577	0.0184654		P20 MIA vs. P20 Saline	Cd109	NM_153098	-1.55482	0.00827767		P60 MIA vs. P60 Saline	5033406O09Rik	NR_029464	-1.7476	0.0223879
E17 MIA vs. E17 Saline	Nap1l3	NM_138742	1.07355	0.00643037		P7 MIA vs. P7 Saline	Gdpgp1	NM_178752	-0.684146	0.0184692		P20 MIA vs. P20 Saline	Slc1a2	NM_011393	-1.3658	0.00863711		P60 MIA vs. P60 Saline	Prrx2	NM_009116	1.10875	0.0225527
E17 MIA vs. E17 Saline	1700001C02Rik	NM_029285	2.34238	0.00654612		P7 MIA vs. P7 Saline	Bcat2	NM_001243052	1.48155	0.0185135		P20 MIA vs. P20 Saline	Gbp2	NM_010260	0.897696	0.00942062		P60 MIA vs. P60 Saline	Ccl8	NM_021443	-1.04154	0.0225673
E17 MIA vs. E17 Saline	Ctsc	NM_001311790	-0.595868	0.00657101		P7 MIA vs. P7 Saline	Oca2	NM_021879	1.95622	0.0187458		P20 MIA vs. P20 Saline	AI662270	NR_015519	-0.941078	0.00971413		P60 MIA vs. P60 Saline	Snora16a	NR_029412	-0.768749	0.0227597
E17 MIA vs. E17 Saline	Stpg3	NM_028961	1.76042	0.00657824		P7 MIA vs. P7 Saline	Cyfip1	NM_001164662	-0.953711	0.0192751		P20 MIA vs. P20 Saline	Lmo2	NM_001142336	0.760617	0.00974676		P60 MIA vs. P60 Saline	S100a13	NM_009113	0.39848	0.0235345
E17 MIA vs. E17 Saline	Cxcl12	NM_021704	0.972164	0.00682146		P7 MIA vs. P7 Saline	Gm19510	NR_045076	-1.02572	0.0196241		P20 MIA vs. P20 Saline	Nov	NM_010930	-1.40164	0.00980213		P60 MIA vs. P60 Saline	Trex1	NM_001012236	-0.932295	0.0241959
E17 MIA vs. E17 Saline	Zfp961	NM_001164581	0.507291	0.00704996		P7 MIA vs. P7 Saline	Gm10677	NR_046048	-1.23087	0.0198355		P20 MIA vs. P20 Saline	Apoe	NM_001305819	-1.15838	0.00984435		P60 MIA vs. P60 Saline	Tmco4	NM_029857	-0.811938	0.0243816
E17 MIA vs. E17 Saline	Mef2a	NM_001291196	-1.59215	0.00713952		P7 MIA vs. P7 Saline	Prokr1	NM_021381	1.0725	0.0198945		P20 MIA vs. P20 Saline	Etnk2	NM_175443	-0.899193	0.0102032		P60 MIA vs. P60 Saline	Cited2	NM_010828	-0.544382	0.0247066
E17 MIA vs. E17 Saline	Galk2	NM_001291002	-0.63521	0.00736437		P7 MIA vs. P7 Saline	2610306M01Rik	NR_028298	0.718703	0.0199987		P20 MIA vs. P20 Saline	Ezr	NM_009510	-0.615691	0.0105811		P60 MIA vs. P60 Saline	Ccdc60	NM_177759	1.30019	0.0250033
E17 MIA vs. E17 Saline	Ntsr2	NM_008747	1.63605	0.00742558		P7 MIA vs. P7 Saline	Col4a3	NM_007734	1.28223	0.0200195		P20 MIA vs. P20 Saline	Kcna4	NM_021275	-2.21607	0.0106539		P60 MIA vs. P60 Saline	Ralbp1	NM_009067	-1.35397	0.0252141
E17 MIA vs. E17 Saline	Zfp235	NM_019941	0.734907	0.00785153		P7 MIA vs. P7 Saline	Bri3	NM_018772	-0.556825	0.0206381		P20 MIA vs. P20 Saline	Rps15	NM_001310726	-0.897564	0.0106641		P60 MIA vs. P60 Saline	Nabp1	NM_028696	-0.890207	0.0252967
E17 MIA vs. E17 Saline	Sh2d3c	NR_045535	0.821957	0.00791707		P7 MIA vs. P7 Saline	Ccdc68	NM_201362	1.04663	0.0208567		P20 MIA vs. P20 Saline	Tagln	NM_011526	0.543905	0.0106815		P60 MIA vs. P60 Saline	Ints10	NM_001293792	-1.2818	0.0254019
E17 MIA vs. E17 Saline	Arhgap25	NR_104483	-0.956785	0.00793198		P7 MIA vs. P7 Saline	Clic6	NM_172469	1.30217	0.0209365		P20 MIA vs. P20 Saline	Hpdl	NM_146256	-1.32616	0.0107251		P60 MIA vs. P60 Saline	AB124611	NM_001198794	-1.43026	0.0256181
E17 MIA vs. E17 Saline	Eid2b	NM_001177427	0.658335	0.00800963		P7 MIA vs. P7 Saline	Tet3	NM_183138	-0.289548	0.0219356		P20 MIA vs. P20 Saline	Tnfsf10	NM_009425	0.875364	0.010946		P60 MIA vs. P60 Saline	Tmem33	NM_001285452	-0.88501	0.0257031
E17 MIA vs. E17 Saline	Katnal2	NM_027721	1.02951	0.00819429		P7 MIA vs. P7 Saline	Prkg1	NM_011160	1.36495	0.0219996		P20 MIA vs. P20 Saline	Trank1	NM_001164659	-1.67345	0.0110341		P60 MIA vs. P60 Saline	Bcl2l1	NM_009743	1.43992	0.0261688
E17 MIA vs. E17 Saline	Efemp1	NM_146015	-1.0655	0.00821874		P7 MIA vs. P7 Saline	Btf3	NM_145455	-1.05439	0.0221859		P20 MIA vs. P20 Saline	Nptx2	NM_016789	-1.81518	0.011499		P60 MIA vs. P60 Saline	Egr2	NM_010118	-0.648409	0.0263788
E17 MIA vs. E17 Saline	Frs3	NM_144939	0.744127	0.00822686		P7 MIA vs. P7 Saline	Ttr	NM_013697	1.43047	0.0225278		P20 MIA vs. P20 Saline	Acad12	NM_178799	0.645289	0.0115102		P60 MIA vs. P60 Saline	Nectin4	NM_027893	-0.86524	0.0265567
E17 MIA vs. E17 Saline	Klhl42	NM_001081237	0.57297	0.00842151		P7 MIA vs. P7 Saline	Pphln1	NM_146062	-1.06809	0.02307		P20 MIA vs. P20 Saline	Gnas	NM_001310083	0.472045	0.0115476		P60 MIA vs. P60 Saline	Snora41	NR_028558	-1.26118	0.0276075
E17 MIA vs. E17 Saline	Mlph	NM_053015	1.25131	0.00843962		P7 MIA vs. P7 Saline	Fech	NM_007998	-0.428249	0.0230999		P20 MIA vs. P20 Saline	2510002D24Rik	NM_001033164	0.444678	0.0116759		P60 MIA vs. P60 Saline	Dis3l	NM_001001295	0.720908	0.0276395
E17 MIA vs. E17 Saline	Vps13d	NM_001276465	1.28236	0.00855174		P7 MIA vs. P7 Saline	Fcrlb	NM_001029984	-1.26458	0.0232251		P20 MIA vs. P20 Saline	F630206G17Rik	NR_045876	2.40598	0.0117573		P60 MIA vs. P60 Saline	AU022793	NR_045719	-0.683921	0.0279015
E17 MIA vs. E17 Saline	Slc11a2	NM_001146161	-0.53682	0.00855361		P7 MIA vs. P7 Saline	Mib1	NM_144860	-0.346424	0.0235951		P20 MIA vs. P20 Saline	Nudt7	NM_001290181	0.8287	0.0119876		P60 MIA vs. P60 Saline	Cd276	NM_133983	-0.498884	0.0285047
E17 MIA vs. E17 Saline	Rilp	NM_001029938	0.830561	0.00855848		P7 MIA vs. P7 Saline	Slc2a12	NM_178934	1.1342	0.0236142		P20 MIA vs. P20 Saline	Adam18	NM_010084	1.45535	0.0120907		P60 MIA vs. P60 Saline	Serf2	NR_110986	-0.828684	0.0287389
E17 MIA vs. E17 Saline	1700048O20Rik	NR_033553	1.10152	0.0086291		P7 MIA vs. P7 Saline	Vil1	NM_009509	0.885878	0.0236232		P20 MIA vs. P20 Saline	Slfn9	NM_172796	0.648609	0.0121037		P60 MIA vs. P60 Saline	Ctla2b	NM_001145801	-0.802402	0.0287669
E17 MIA vs. E17 Saline	Fam214b	NM_001253354	-1.37086	0.00868706		P7 MIA vs. P7 Saline	Lmo2	NM_001142336	-0.538925	0.0239699		P20 MIA vs. P20 Saline	Il12rb2	NM_008354	1.54801	0.012241		P60 MIA vs. P60 Saline	Ilk	NM_010562	-1.6345	0.0297095
E17 MIA vs. E17 Saline	Irf9	NM_001159417	-0.942745	0.00870347		P7 MIA vs. P7 Saline	Nab2	NM_008668	-0.653463	0.0239756		P20 MIA vs. P20 Saline	Akap3	NM_009650	1.50172	0.0123337		P60 MIA vs. P60 Saline	Mre11a	NM_018736	0.998057	0.029775
E17 MIA vs. E17 Saline	Mex3b	NM_175366	0.707721	0.0087357		P7 MIA vs. P7 Saline	9530053A07Rik	NM_001164655	2.12908	0.024079		P20 MIA vs. P20 Saline	Lrrc39	NM_027321	0.731118	0.0129143		P60 MIA vs. P60 Saline	Dusp2	NM_010090	-0.564062	0.0298337
E17 MIA vs. E17 Saline	Pitpnm1	NM_008851	-0.847145	0.00885742		P7 MIA vs. P7 Saline	Cirbp	NM_007705	-0.69272	0.0243387		P20 MIA vs. P20 Saline	Card11	NM_175362	1.12521	0.012948		P60 MIA vs. P60 Saline	4933421O10Rik	NR_036602	-0.476678	0.030511
E17 MIA vs. E17 Saline	Rorb	NM_001043354	2.59336	0.00915061		P7 MIA vs. P7 Saline	Snx14	NM_172926	0.394105	0.0243855		P20 MIA vs. P20 Saline	Nphp3	NM_172460	-2.2354	0.0131773		P60 MIA vs. P60 Saline	9130023H24Rik	NM_177001	-0.457852	0.0307809
E17 MIA vs. E17 Saline	Irf5	NM_001252382	-0.966901	0.00935536		P7 MIA vs. P7 Saline	Dnajb14	NM_001033155	-0.445775	0.0245294		P20 MIA vs. P20 Saline	Prkab2	NM_182997	-0.457901	0.013187		P60 MIA vs. P60 Saline	Slc23a1	NM_011397	-1.05768	0.0310262
E17 MIA vs. E17 Saline	Glp2r	NM_175681	-1.17333	0.00962949		P7 MIA vs. P7 Saline	Map1a	NM_001173506	2.47358	0.0245659		P20 MIA vs. P20 Saline	Hcar2	NM_030701	-1.36222	0.0134313		P60 MIA vs. P60 Saline	Prox2	NM_175198	-0.370529	0.0311115
E17 MIA vs. E17 Saline	Zfp846	NM_172919	0.604393	0.00972293		P7 MIA vs. P7 Saline	Gm10638	NR_027829	-0.831408	0.0253444		P20 MIA vs. P20 Saline	Rpph1	NR_002142	-2.11125	0.0136013		P60 MIA vs. P60 Saline	Adam4	NM_009620	-0.976219	0.0312842
E17 MIA vs. E17 Saline	Casp4	NM_007609	-0.743383	0.009733		P7 MIA vs. P7 Saline	Tecta	NM_009347	-1.68793	0.0254238		P20 MIA vs. P20 Saline	Kcnv1	NM_026200	-1.35645	0.0137668		P60 MIA vs. P60 Saline	Plk1	NM_011121	-0.90915	0.0313967
E17 MIA vs. E17 Saline	Mybpc3	NM_008653	-0.825847	0.0099009		P7 MIA vs. P7 Saline	Gramd1b	NM_172768	-0.507354	0.0255027		P20 MIA vs. P20 Saline	Rnase6	NM_030098	0.667182	0.013847		P60 MIA vs. P60 Saline	Pif1	NM_172453	-1.5832	0.0314832
E17 MIA vs. E17 Saline	E030011O05Rik	NR_015511	1.58433	0.0100026		P7 MIA vs. P7 Saline	Dmxl1	NM_001081371	-0.447368	0.0256533		P20 MIA vs. P20 Saline	5033404E19Rik	NR_033600	1.78007	0.0139278		P60 MIA vs. P60 Saline	Cdh12	NM_001008420	2.60904	0.031657
E17 MIA vs. E17 Saline	Zfp955b	NM_001142957	0.765219	0.010032		P7 MIA vs. P7 Saline	Sgpl1	NM_009163	-0.808543	0.0256571		P20 MIA vs. P20 Saline	Tmem140	NM_197986	0.692492	0.0139712		P60 MIA vs. P60 Saline	Carnmt1	NM_026120	-0.690244	0.0316644
E17 MIA vs. E17 Saline	Hic1	NM_010430	1.22302	0.0101567		P7 MIA vs. P7 Saline	Homez	NM_001177705	-1.26261	0.0261467		P20 MIA vs. P20 Saline	Mc5r	NM_013596	-3.13329	0.0141638		P60 MIA vs. P60 Saline	Adipor1	NM_001306069	-0.486248	0.0320913
E17 MIA vs. E17 Saline	Cd80	NM_009855	-0.583544	0.0102783		P7 MIA vs. P7 Saline	Ssh1	NM_198109	-0.475585	0.026222		P20 MIA vs. P20 Saline	Spn	NM_009259	1.21362	0.0143524		P60 MIA vs. P60 Saline	Fmnl3	NM_011711	-0.507522	0.03242
E17 MIA vs. E17 Saline	Fzd10	NM_175284	1.41254	0.0105091		P7 MIA vs. P7 Saline	Mat2b	NM_001199274	-0.712352	0.0266307		P20 MIA vs. P20 Saline	Slc35g1	NM_175507	-0.858956	0.0145482		P60 MIA vs. P60 Saline	Disc1	NM_174854	-0.745854	0.0326645
E17 MIA vs. E17 Saline	Pcdhb14	NM_053139	1.14008	0.0106931		P7 MIA vs. P7 Saline	Xkr8	NM_201368	0.502202	0.0266618		P20 MIA vs. P20 Saline	Hbegf	NM_010415	-0.930966	0.0145485		P60 MIA vs. P60 Saline	Fam83g	NM_178618	-0.793972	0.0327459
E17 MIA vs. E17 Saline	Zfp287	NM_133208	0.757156	0.010775		P7 MIA vs. P7 Saline	Rnf125	NM_026301	-0.910824	0.0267178		P20 MIA vs. P20 Saline	Kcnmb1	NM_031169	0.926756	0.0146705		P60 MIA vs. P60 Saline	Snord22	NR_004445	-0.713167	0.0334025
E17 MIA vs. E17 Saline	Zfp799	NM_177359	0.724567	0.0108288		P7 MIA vs. P7 Saline	A230056J06Rik	NR_045633	1.38751	0.0269994		P20 MIA vs. P20 Saline	Tnc	NM_011607	-1.4041	0.0146846		P60 MIA vs. P60 Saline	Mcmdc2	NM_177722	-4.10105	0.0335239
E17 MIA vs. E17 Saline	Tmem132c	NM_175432	1.2532	0.0108452		P7 MIA vs. P7 Saline	9130401M01Rik	NM_029418	-0.381712	0.027273		P20 MIA vs. P20 Saline	B3gnt7	NM_145222	-1.01832	0.0148443		P60 MIA vs. P60 Saline	Ankrd53	NM_029245	1.28881	0.0336833
E17 MIA vs. E17 Saline	Irf9	NM_001159418	-1.43046	0.0108626		P7 MIA vs. P7 Saline	Sypl	NM_198710	-0.558364	0.0273132		P20 MIA vs. P20 Saline	Slc40a1	NM_016917	0.47004	0.0149518		P60 MIA vs. P60 Saline	Nme4	NM_019731	-0.82793	0.0337065
E17 MIA vs. E17 Saline	Cd14	NM_009841	-0.812444	0.0109114		P7 MIA vs. P7 Saline	Proser3	NM_183321	0.560199	0.0279094		P20 MIA vs. P20 Saline	Gldn	NM_177350	-3.38615	0.0149564		P60 MIA vs. P60 Saline	Olfr1372-ps1	NR_034155	1.20425	0.0339115
E17 MIA vs. E17 Saline	Odf3b	NM_001013022	1.41502	0.0109621		P7 MIA vs. P7 Saline	Ccdc57	NM_027745	-0.501272	0.027937		P20 MIA vs. P20 Saline	Zeb2	NM_001289521	-1.22192	0.015136		P60 MIA vs. P60 Saline	Epha2	NM_010139	-0.526995	0.0346583
E17 MIA vs. E17 Saline	Atp7b	NM_007511	1.36837	0.0109783		P7 MIA vs. P7 Saline	Rbl1	NM_001139516	-0.629615	0.0280443		P20 MIA vs. P20 Saline	Osbpl9	NM_173350	1.15822	0.0151887		P60 MIA vs. P60 Saline	Orm3	NM_013623	-1.61136	0.0348864
E17 MIA vs. E17 Saline	Supv3l1	NM_181423	-0.410817	0.0110049		P7 MIA vs. P7 Saline	Msx1	NM_010835	0.960199	0.0281303		P20 MIA vs. P20 Saline	Acod1	NM_008392	1.42578	0.0152972		P60 MIA vs. P60 Saline	1600014C10Rik	NM_028166	-0.862019	0.0350851
E17 MIA vs. E17 Saline	Dusp16	NM_130447	-0.512167	0.0110392		P7 MIA vs. P7 Saline	Ppih	NM_001110129	-0.620626	0.0282307		P20 MIA vs. P20 Saline	Slc26a10	NM_177615	0.901886	0.0153531		P60 MIA vs. P60 Saline	Rps6ka6	NM_025949	1.24083	0.0351786
E17 MIA vs. E17 Saline	AA465934	NR_028363	1.15212	0.0110957		P7 MIA vs. P7 Saline	Rpgrip1l	NM_173431	0.399234	0.0282971		P20 MIA vs. P20 Saline	S100a10	NM_009112	-0.734619	0.0157837		P60 MIA vs. P60 Saline	Gm5741	NM_001195531	4.28057	0.0356299
E17 MIA vs. E17 Saline	Slc13a5	NM_001004148	1.62342	0.0111018		P7 MIA vs. P7 Saline	Mgat4b	NM_145926	-0.313142	0.0284669		P20 MIA vs. P20 Saline	AI506816	NR_038090	-2.4378	0.0164748		P60 MIA vs. P60 Saline	Ankrd10	NR_030781	-0.816785	0.0357204
E17 MIA vs. E17 Saline	Ntn4	NM_021320	0.863167	0.0112267		P7 MIA vs. P7 Saline	Pomt2	NM_153415	0.370668	0.0286243		P20 MIA vs. P20 Saline	AA465934	NR_028363	-1.07596	0.0165204		P60 MIA vs. P60 Saline	Sesn2	NM_144907	-0.496191	0.035864
E17 MIA vs. E17 Saline	Fam84b	NM_001162926	0.689755	0.0114865		P7 MIA vs. P7 Saline	Kcnj13	NM_001110227	1.28036	0.0288605		P20 MIA vs. P20 Saline	Rad54b	NM_001039556	0.726488	0.0165245		P60 MIA vs. P60 Saline	Dclre1b	NM_133865	0.85821	0.0359225
E17 MIA vs. E17 Saline	Dpp6	NM_001136060	1.67294	0.0115066		P7 MIA vs. P7 Saline	Mob4	NM_025283	-0.684289	0.0289333		P20 MIA vs. P20 Saline	Rspo3	NM_028351	-1.37979	0.0169761		P60 MIA vs. P60 Saline	9330133O14Rik	NR_045696	-0.417607	0.036033
E17 MIA vs. E17 Saline	Csnk1d	NM_027874	-0.603176	0.0116683		P7 MIA vs. P7 Saline	Ythdf3	NM_172677	-0.903389	0.0299148		P20 MIA vs. P20 Saline	Camkk1	NM_018883	-0.512159	0.0170209		P60 MIA vs. P60 Saline	Ccl3	NM_011337	-0.697336	0.0367838
E17 MIA vs. E17 Saline	Slc22a3	NM_011395	2.42801	0.0117362		P7 MIA vs. P7 Saline	Arhgef2	NM_008487	-0.437897	0.0299465		P20 MIA vs. P20 Saline	Nmrk1	NM_145497	0.587647	0.0170357		P60 MIA vs. P60 Saline	Gfra2	NM_008115	0.897037	0.0370196
E17 MIA vs. E17 Saline	Abl2	NM_009595	-0.82982	0.0118		P7 MIA vs. P7 Saline	Mier1	NM_001039081	-0.700203	0.0305453		P20 MIA vs. P20 Saline	Osgin1	NM_027950	-0.890824	0.0171851		P60 MIA vs. P60 Saline	Mir142b	NR_106176	-0.688437	0.0370538
E17 MIA vs. E17 Saline	Cers4	NM_026058	0.872528	0.0118697		P7 MIA vs. P7 Saline	Mettl23	NM_028865	0.392895	0.0306314		P20 MIA vs. P20 Saline	Efcab6	NM_029946	1.6586	0.0174827		P60 MIA vs. P60 Saline	1190005I06Rik	NM_197988	1.35519	0.0371657
E17 MIA vs. E17 Saline	Zfp488	NM_001013777	1.8516	0.0118909		P7 MIA vs. P7 Saline	Zfp777	NM_001081382	-0.464388	0.0306774		P20 MIA vs. P20 Saline	Arntl	NM_007489	-0.809815	0.0177822		P60 MIA vs. P60 Saline	Arl4c	NM_177305	-0.453839	0.0371761
E17 MIA vs. E17 Saline	4930538K18Rik	NM_029198	1.6006	0.0119365		P7 MIA vs. P7 Saline	BC030499	NM_001287206	1.07455	0.0308819		P20 MIA vs. P20 Saline	Cd180	NM_008533	0.620082	0.0178537		P60 MIA vs. P60 Saline	C130030K03Rik	NR_046212	1.5868	0.0371979
E17 MIA vs. E17 Saline	Chadl	NM_001164320	1.18986	0.0120604		P7 MIA vs. P7 Saline	Atxn1l	NM_001080930	-0.301596	0.0310942		P20 MIA vs. P20 Saline	Ccl25	NR_033527	1.78346	0.0178895		P60 MIA vs. P60 Saline	Bik	NM_007546	-0.732884	0.0372235
E17 MIA vs. E17 Saline	Plekho2	NM_153119	-0.623043	0.0122759		P7 MIA vs. P7 Saline	Pisd-ps2	NR_003519	0.693667	0.0311442		P20 MIA vs. P20 Saline	Rn45s	NR_046233	-1.08985	0.0179808		P60 MIA vs. P60 Saline	Itpkc	NM_181593	-0.365569	0.0375759
E17 MIA vs. E17 Saline	5730405O15Rik	NR_038158	1.39813	0.0123132		P7 MIA vs. P7 Saline	Lrriq1	NM_001163559	1.77763	0.0313849		P20 MIA vs. P20 Saline	Dbp	NM_016974	0.897156	0.0181995		P60 MIA vs. P60 Saline	Gramd4	NM_001205353	0.737636	0.0377524
E17 MIA vs. E17 Saline	F730043M19Rik	NR_015602	1.03168	0.0123729		P7 MIA vs. P7 Saline	Trpm3	NM_001035245	1.44297	0.0313909		P20 MIA vs. P20 Saline	Tmbim1	NM_027154	-0.407248	0.0182117		P60 MIA vs. P60 Saline	Lpar6	NM_175116	-0.324556	0.0379923
E17 MIA vs. E17 Saline	Sox4	NM_009238	0.617863	0.0124941		P7 MIA vs. P7 Saline	Ddo	NM_027442	1.32294	0.0315616		P20 MIA vs. P20 Saline	Acta2	NM_007392	0.603763	0.0182356		P60 MIA vs. P60 Saline	Cox19	NM_197980	0.313925	0.0382696
E17 MIA vs. E17 Saline	Zfp354c	NM_013922	0.968462	0.0125876		P7 MIA vs. P7 Saline	Gnas	NM_001310083	-0.37897	0.0318723		P20 MIA vs. P20 Saline	Maml3	NM_001004176	0.544318	0.0182903		P60 MIA vs. P60 Saline	Tmem158	NM_001002267	0.649898	0.0383561
E17 MIA vs. E17 Saline	Cp	NM_001276250	0.818591	0.01265		P7 MIA vs. P7 Saline	Tbc1d10a	NM_134023	-0.484353	0.0321061		P20 MIA vs. P20 Saline	Sv2c	NM_029210	-1.32853	0.0184799		P60 MIA vs. P60 Saline	Snord47	NR_028543	-0.916659	0.03844
E17 MIA vs. E17 Saline	Limk1	NR_131247	1.08775	0.0127103		P7 MIA vs. P7 Saline	Klf13	NM_021366	-0.384815	0.0325294		P20 MIA vs. P20 Saline	Slc26a7	NM_145947	-1.38546	0.0185756		P60 MIA vs. P60 Saline	Ppih	NM_001110129	-0.660733	0.0398646
E17 MIA vs. E17 Saline	Catip	NM_001033345	0.940093	0.0127956		P7 MIA vs. P7 Saline	Snora78	NR_028515	-1.33714	0.0325837		P20 MIA vs. P20 Saline	1700037C18Rik	NM_028484	0.615748	0.0186665		P60 MIA vs. P60 Saline	Odf2l	NM_001162538	-1.84425	0.0398811
E17 MIA vs. E17 Saline	Nlrp3	NM_145827	-0.651184	0.0128491		P7 MIA vs. P7 Saline	1700012D14Rik	NR_015573	-0.98238	0.0328105		P20 MIA vs. P20 Saline	Il7r	NM_008372	0.76963	0.018699		P60 MIA vs. P60 Saline	Ppp1r10	NM_001163818	-0.572419	0.0399227
E17 MIA vs. E17 Saline	Ncam2	NM_001113208	1.85199	0.0128783		P7 MIA vs. P7 Saline	1700029I15Rik	NM_183112	-1.33863	0.0329227		P20 MIA vs. P20 Saline	Cd244	NM_018729	-1.65315	0.0188352		P60 MIA vs. P60 Saline	1700020I14Rik	NR_015473	0.565184	0.0401359
E17 MIA vs. E17 Saline	Trim62	NM_178110	0.628064	0.0130116		P7 MIA vs. P7 Saline	Defb11	NM_139221	1.71574	0.0329762		P20 MIA vs. P20 Saline	Tgtp2	NM_001145164	1.7395	0.0188804		P60 MIA vs. P60 Saline	1700112E06Rik	NM_028275	-0.56298	0.0401535
E17 MIA vs. E17 Saline	Dnajc5	NM_001271584	-1.11108	0.0131592		P7 MIA vs. P7 Saline	Htatsf1	NM_028242	-0.592791	0.0329935		P20 MIA vs. P20 Saline	Mrps6	NM_080456	-0.633697	0.0190336		P60 MIA vs. P60 Saline	Nagk	NM_001164187	-1.01141	0.0403128
E17 MIA vs. E17 Saline	Kcnk2	NM_010607	1.5359	0.0133846		P7 MIA vs. P7 Saline	Tmem87a	NM_173734	-1.1774	0.0330497		P20 MIA vs. P20 Saline	Nr4a3	NM_015743	-0.73234	0.0193545		P60 MIA vs. P60 Saline	Gm16712	NR_108021	-0.583455	0.0413411
E17 MIA vs. E17 Saline	B630019K06Rik	NR_045448	0.972881	0.0134494		P7 MIA vs. P7 Saline	Kcnv1	NM_026200	1.58444	0.0331291		P20 MIA vs. P20 Saline	Rrs1	NM_021511	-0.631274	0.0194592		P60 MIA vs. P60 Saline	Zbtb22	NM_020625	-0.343477	0.0416038
E17 MIA vs. E17 Saline	March4	NM_001045533	1.28063	0.0134884		P7 MIA vs. P7 Saline	Map3k1	NM_011945	-0.347692	0.0332383		P20 MIA vs. P20 Saline	Adamtsl3	NM_001190374	-1.32406	0.0195579		P60 MIA vs. P60 Saline	Fadd	NM_010175	-0.41526	0.0416664
E17 MIA vs. E17 Saline	Cdh22	NM_174988	1.46625	0.0134939		P7 MIA vs. P7 Saline	Fnbp1	NM_001177648	1.04842	0.0332668		P20 MIA vs. P20 Saline	Tcf23	NM_053085	1.06617	0.0196113		P60 MIA vs. P60 Saline	Tmem86b	NM_023440	-0.413035	0.0420399
E17 MIA vs. E17 Saline	Zscan12	NM_016684	0.598824	0.013716		P7 MIA vs. P7 Saline	Med31	NM_026068	-0.363124	0.033361		P20 MIA vs. P20 Saline	Ms4a4c	NM_029499	1.04794	0.0199535		P60 MIA vs. P60 Saline	Zfp628	NM_170759	-0.372439	0.0423449
E17 MIA vs. E17 Saline	Dhx30	NM_001252682	0.67054	0.0138806		P7 MIA vs. P7 Saline	Sumo3	NR_125904	-1.04182	0.03366		P20 MIA vs. P20 Saline	Rdm1	NM_025654	0.482338	0.0200529		P60 MIA vs. P60 Saline	Rho	NM_145383	1.58232	0.0424578
E17 MIA vs. E17 Saline	6530402F18Rik	NR_029460	0.807476	0.0138889		P7 MIA vs. P7 Saline	Stxbp4	NM_011505	0.570855	0.0339442		P20 MIA vs. P20 Saline	Slc11a2	NM_001146161	-0.482871	0.0201164		P60 MIA vs. P60 Saline	Cntrob	NM_172560	-0.401319	0.0425573
E17 MIA vs. E17 Saline	Chd3os	NR_027827	0.73549	0.0139561		P7 MIA vs. P7 Saline	Stx5a	NM_019829	-0.367366	0.0343255		P20 MIA vs. P20 Saline	Gbp3	NM_001289493	0.839259	0.0202707		P60 MIA vs. P60 Saline	Zfp947	NM_177596	-2.15424	0.0426499
E17 MIA vs. E17 Saline	Plau	NM_008873	-0.733302	0.0140992		P7 MIA vs. P7 Saline	Il17c	NM_145834	-0.834182	0.034336		P20 MIA vs. P20 Saline	Actr3	NM_023735	-0.80478	0.0202883		P60 MIA vs. P60 Saline	Abl1	NM_009594	-0.611215	0.0426857
E17 MIA vs. E17 Saline	Gas2l2	NM_001013759	1.72542	0.0142227		P7 MIA vs. P7 Saline	Snx30	NM_172468	-0.56811	0.0343858		P20 MIA vs. P20 Saline	Myl9	NM_172118	0.684194	0.0203971		P60 MIA vs. P60 Saline	Nrbp1	NM_147201	-0.2483	0.0438527
E17 MIA vs. E17 Saline	Ccl2	NM_011333	-0.810228	0.0142266		P7 MIA vs. P7 Saline	Klhdc7a	NM_173427	1.1724	0.0345969		P20 MIA vs. P20 Saline	Wfikkn2	NM_181819	-1.48749	0.0204062		P60 MIA vs. P60 Saline	Kcng2	NM_001190373	0.650065	0.0438958
E17 MIA vs. E17 Saline	Pm20d2	NM_001034867	1.13807	0.0143265		P7 MIA vs. P7 Saline	Nsmce2	NM_001164604	0.649186	0.0346286		P20 MIA vs. P20 Saline	Nr1d2	NM_011584	0.548581	0.0205672		P60 MIA vs. P60 Saline	Gdf10	NM_145741	0.90455	0.0440471
E17 MIA vs. E17 Saline	Mex3d	NM_198615	0.484522	0.0144011		P7 MIA vs. P7 Saline	4930447K03Rik	NR_046184	1.03443	0.0347108		P20 MIA vs. P20 Saline	Gna14	NM_008137	1.69456	0.0205834		P60 MIA vs. P60 Saline	1700003D09Rik	NR_045477	1.40227	0.0441313
E17 MIA vs. E17 Saline	D2hgdh	NM_001310767	1.21683	0.0145407		P7 MIA vs. P7 Saline	Sept8	NM_033144	0.609936	0.0348232		P20 MIA vs. P20 Saline	Caln1	NM_021371	-1.6933	0.0208524		P60 MIA vs. P60 Saline	Lpar5	NM_001163268	0.89159	0.0443406
E17 MIA vs. E17 Saline	Ankrd53	NM_029245	1.08193	0.0146943		P7 MIA vs. P7 Saline	Moxd1	NM_021509	1.07464	0.0350483		P20 MIA vs. P20 Saline	Cd2ap	NM_009847	0.343112	0.0208667		P60 MIA vs. P60 Saline	Toe1	NM_026654	-0.342968	0.0444285
E17 MIA vs. E17 Saline	Zfp39	NM_011758	0.647561	0.0147216		P7 MIA vs. P7 Saline	Ndufaf2	NM_001127346	0.451496	0.0351568		P20 MIA vs. P20 Saline	Gm4737	NM_001304528	-0.904446	0.021129		P60 MIA vs. P60 Saline	Lars2	NM_153168	-0.888748	0.0445311
E17 MIA vs. E17 Saline	Chst3	NM_016803	1.17229	0.0147966		P7 MIA vs. P7 Saline	Iqub	NM_172535	1.33063	0.0353882		P20 MIA vs. P20 Saline	Slc25a19	NM_001252395	-1.2932	0.0213796		P60 MIA vs. P60 Saline	Ier2	NM_010499	-0.486714	0.0446947
E17 MIA vs. E17 Saline	Trove2	NM_013835	0.598781	0.0148009		P7 MIA vs. P7 Saline	Slc16a6	NM_134038	-0.59066	0.0354181		P20 MIA vs. P20 Saline	Gbp6	NM_194336	1.11185	0.0214414		P60 MIA vs. P60 Saline	Tcof1	NM_001198984	1.17216	0.0448563
E17 MIA vs. E17 Saline	Slc47a1	NM_026183	-1.3237	0.0151333		P7 MIA vs. P7 Saline	Vat1l	NM_173016	1.19357	0.0354906		P20 MIA vs. P20 Saline	T	NM_009309	1.74954	0.0214743		P60 MIA vs. P60 Saline	Stab2	NM_138673	1.17771	0.0449172
E17 MIA vs. E17 Saline	Gucy1a3	NM_021896	0.787748	0.0151813		P7 MIA vs. P7 Saline	Il2ra	NM_008367	-2.73493	0.0356183		P20 MIA vs. P20 Saline	H13	NM_001159551	-0.701294	0.0217661		P60 MIA vs. P60 Saline	Mical2	NM_177282	0.483139	0.0452279
E17 MIA vs. E17 Saline	Tram1l1	NM_146140	1.22938	0.0153728		P7 MIA vs. P7 Saline	Fez2	NM_001285940	2.32791	0.0356446		P20 MIA vs. P20 Saline	Clcf1	NM_001310039	0.8712	0.022392		P60 MIA vs. P60 Saline	Zxdc	NM_173002	-0.440783	0.0454071
E17 MIA vs. E17 Saline	Fgf13	NM_010200	1.28954	0.0154371		P7 MIA vs. P7 Saline	Six3	NM_011381	1.40701	0.035694		P20 MIA vs. P20 Saline	Tgtp1	NM_011579	1.72694	0.0224236		P60 MIA vs. P60 Saline	Hpse	NM_152803	-0.834399	0.0455211
E17 MIA vs. E17 Saline	Zfp46	NM_009557	0.533622	0.0154584		P7 MIA vs. P7 Saline	Crebrf	NM_029870	-0.480727	0.0356999		P20 MIA vs. P20 Saline	Acat3	NM_153151	-1.26909	0.022451		P60 MIA vs. P60 Saline	Nectin3	NM_021495	0.787316	0.0460293
E17 MIA vs. E17 Saline	Acyp2	NM_029344	0.934497	0.0155729		P7 MIA vs. P7 Saline	Osbpl3	NM_001163645	-1.16948	0.0357661		P20 MIA vs. P20 Saline	Xaf1	NM_001037713	0.739549	0.022516		P60 MIA vs. P60 Saline	Bend4	NM_001164806	0.719266	0.0462791
E17 MIA vs. E17 Saline	Sestd1	NM_175465	0.788085	0.0155879		P7 MIA vs. P7 Saline	Ctse	NM_007799	-0.94923	0.0360831		P20 MIA vs. P20 Saline	Mon1b	NM_001048143	1.65519	0.0225972		P60 MIA vs. P60 Saline	Erf	NM_010155	-0.354215	0.0465402
E17 MIA vs. E17 Saline	Etohd2	NR_015349	-0.485967	0.0156589		P7 MIA vs. P7 Saline	Gigyf1	NM_031408	-0.375942	0.0361259		P20 MIA vs. P20 Saline	Bnc2	NM_172870	-1.39174	0.0227351		P60 MIA vs. P60 Saline	Sirt2	NM_022432	0.769726	0.0465422
E17 MIA vs. E17 Saline	Grm2	NM_001160353	1.63335	0.0156827		P7 MIA vs. P7 Saline	Plppr4	NM_177664	0.860759	0.0363832		P20 MIA vs. P20 Saline	Tfcp2l1	NM_023755	-1.10625	0.0228089		P60 MIA vs. P60 Saline	Prr5	NM_146061	0.444598	0.0469779
E17 MIA vs. E17 Saline	Ttc9	NM_001033149	0.926153	0.0157012		P7 MIA vs. P7 Saline	Prelp	NM_054077	0.74451	0.0365494		P20 MIA vs. P20 Saline	Nlrc5	NM_001033207	0.862155	0.0228765		P60 MIA vs. P60 Saline	6330415G19Rik	NR_126484	-1.24234	0.0469838
E17 MIA vs. E17 Saline	Sema3c	NM_013657	1.12028	0.0157786		P7 MIA vs. P7 Saline	Dars	NM_177445	0.347566	0.0367186		P20 MIA vs. P20 Saline	Ube2l6	NM_019949	0.498549	0.0228864		P60 MIA vs. P60 Saline	Mfsd2b	NM_001033488	0.784881	0.047189
E17 MIA vs. E17 Saline	Iqcd	NM_029408	0.944681	0.0158307		P7 MIA vs. P7 Saline	Pcsk7	NM_001281934	-0.89848	0.0367619		P20 MIA vs. P20 Saline	Iqgap2	NM_027711	-0.52688	0.0229809		P60 MIA vs. P60 Saline	Hspb9	NM_029307	1.83949	0.047192
E17 MIA vs. E17 Saline	Tlr1	NM_001276445	-0.734068	0.0158803		P7 MIA vs. P7 Saline	Tmem248	NM_027854	-0.455154	0.0370806		P20 MIA vs. P20 Saline	Sele	NM_011345	-2.23988	0.0229921		P60 MIA vs. P60 Saline	Galr2	NM_010254	1.19719	0.0472574
E17 MIA vs. E17 Saline	9230110C19Rik	NM_199017	1.01129	0.0159035		P7 MIA vs. P7 Saline	Zfp687	NM_030074	-0.269767	0.0371073		P20 MIA vs. P20 Saline	Igfbp6	NM_008344	-1.26797	0.0230566		P60 MIA vs. P60 Saline	Ccl4	NM_013652	-0.589002	0.0473304
E17 MIA vs. E17 Saline	Card14	NM_130886	-1.35663	0.0161884		P7 MIA vs. P7 Saline	Tceanc	NM_001007577	-0.467922	0.0371597		P20 MIA vs. P20 Saline	Hacd4	NM_025760	0.589988	0.0230902		P60 MIA vs. P60 Saline	Nr4a1	NM_010444	-0.420941	0.0476045
E17 MIA vs. E17 Saline	Scara5	NM_028903	1.18226	0.0163337		P7 MIA vs. P7 Saline	P2rx7	NM_001284402	-1.12993	0.0373494		P20 MIA vs. P20 Saline	Bmx	NM_009759	0.835263	0.0232991		P60 MIA vs. P60 Saline	Afmid	NM_027827	-0.519613	0.0476374
E17 MIA vs. E17 Saline	Aspg	NM_001081169	-1.27398	0.0164333		P7 MIA vs. P7 Saline	Rnf6	NM_028774	-0.63159	0.0373536		P20 MIA vs. P20 Saline	Met	NM_008591	-0.701313	0.0233588		P60 MIA vs. P60 Saline	Sertad1	NM_018820	-0.564368	0.0480081
E17 MIA vs. E17 Saline	Trhde	NM_146241	1.78022	0.0164968		P7 MIA vs. P7 Saline	Gm15417	NR_040403	-0.897267	0.0377158		P20 MIA vs. P20 Saline	Degs1	NM_007853	-0.316733	0.0234536		P60 MIA vs. P60 Saline	Pxmp2	NM_008993	0.71584	0.0480924
E17 MIA vs. E17 Saline	Prr33	NR_033261	-0.889387	0.0166314		P7 MIA vs. P7 Saline	Oas1h	NM_145228	-4.19113	0.0381232		P20 MIA vs. P20 Saline	Slc16a8	NM_020516	-0.820517	0.0235036		P60 MIA vs. P60 Saline	Pank4	NM_001305804	-1.51073	0.0481769
E17 MIA vs. E17 Saline	4930549G23Rik	NR_045376	-1.06243	0.016634		P7 MIA vs. P7 Saline	Dffb	NM_007859	-0.44044	0.0383091		P20 MIA vs. P20 Saline	Chn2	NM_001163640	0.389155	0.023714		P60 MIA vs. P60 Saline	Nme2	NM_001077529	-1.42086	0.0482067
E17 MIA vs. E17 Saline	Il17ra	NM_008359	-0.560709	0.0167339		P7 MIA vs. P7 Saline	Mbd1	NM_013594	-0.323829	0.0385502		P20 MIA vs. P20 Saline	Slc9a4	NM_177084	-1.83613	0.0237219		P60 MIA vs. P60 Saline	Snora78	NR_028515	-0.943482	0.0487067
E17 MIA vs. E17 Saline	Barhl2	NM_001005477	1.87327	0.0169548		P7 MIA vs. P7 Saline	Mark3	NM_021516	-0.593374	0.0385742		P20 MIA vs. P20 Saline	Chst15	NM_029935	0.486417	0.0238485		P60 MIA vs. P60 Saline	Rab10os	NR_015551	-0.3359	0.0488897
E17 MIA vs. E17 Saline	Rab11fip1	NM_001080813	-0.677815	0.0169601		P7 MIA vs. P7 Saline	Lace1	NM_145743	0.523179	0.0385885		P20 MIA vs. P20 Saline	Zc2hc1c	NM_172414	-0.777395	0.0240187		P60 MIA vs. P60 Saline	Agl	NM_001081326	0.302066	0.0489471
E17 MIA vs. E17 Saline	Cntn1	NM_001159647	1.8099	0.0169816		P7 MIA vs. P7 Saline	Ssr4	NM_001166480	-0.934363	0.0386264		P20 MIA vs. P20 Saline	Slc1a4	NM_018861	-0.824854	0.0242353		P60 MIA vs. P60 Saline	Klhl13	NM_026167	0.895276	0.0494302
E17 MIA vs. E17 Saline	Slc15a2	NM_001145899	2.07989	0.0172237		P7 MIA vs. P7 Saline	Zfp93	NM_009567	0.683694	0.0388047		P20 MIA vs. P20 Saline	Hoga1	NM_026152	0.792974	0.024342		P60 MIA vs. P60 Saline	2810428I15Rik	NM_025577	0.320419	0.049695
E17 MIA vs. E17 Saline	Wnt4	NM_009523	1.08233	0.0172578		P7 MIA vs. P7 Saline	Cfap73	NM_001195094	1.12039	0.0388098		P20 MIA vs. P20 Saline	Ncr1	NM_010746	4.58371	0.0245361		P60 MIA vs. P60 Saline	Ahcyl1	NM_145542	0.392642	0.0497257
E17 MIA vs. E17 Saline	Cystm1	NM_001081365	1.1118	0.0173332		P7 MIA vs. P7 Saline	Tmod1	NM_021883	-0.871671	0.0391247		P20 MIA vs. P20 Saline	Kctd6	NM_001305936	-0.520086	0.0246997		P60 MIA vs. P60 Saline	Mdfi	NM_001276390	-0.785623	0.0498193
E17 MIA vs. E17 Saline	Raly	NM_001139513	-0.832478	0.0173995		P7 MIA vs. P7 Saline	Fstl3	NM_031380	1.53651	0.0398514		P20 MIA vs. P20 Saline	Immp2l	NM_053122	0.796016	0.0248873		P60 MIA vs. P60 Saline	Itch	NM_001243712	1.05363	0.0499628
E17 MIA vs. E17 Saline	Tnfrsf8	NM_009401	1.37334	0.0174812		P7 MIA vs. P7 Saline	Sdccag3	NM_026563	-0.617767	0.0402074		P20 MIA vs. P20 Saline	Lrrc39	NM_175413	0.548875	0.0249486
E17 MIA vs. E17 Saline	Pi4k2a	NM_145501	-0.361209	0.0175086		P7 MIA vs. P7 Saline	Ms4a4a	NM_001310331	-0.926557	0.0405305		P20 MIA vs. P20 Saline	Casq2	NM_009814	0.988573	0.0250075
E17 MIA vs. E17 Saline	Col4a6	NM_053185	0.988846	0.017513		P7 MIA vs. P7 Saline	Adam11	NM_001110778	-1.24582	0.0406307		P20 MIA vs. P20 Saline	Pkp2	NM_026163	-1.12871	0.0250593
E17 MIA vs. E17 Saline	Ppp1r3d	NM_001085501	-0.558906	0.0175279		P7 MIA vs. P7 Saline	Slc27a4	NM_011989	0.345361	0.0408256		P20 MIA vs. P20 Saline	Atp8b3	NM_026094	-3.23556	0.025287
E17 MIA vs. E17 Saline	Grm7	NM_177328	1.39425	0.0177947		P7 MIA vs. P7 Saline	Crb2	NM_001163566	1.05912	0.0410089		P20 MIA vs. P20 Saline	Des	NM_010043	0.611665	0.0253305
E17 MIA vs. E17 Saline	Lrfn3	NM_175478	0.725508	0.0178565		P7 MIA vs. P7 Saline	Alkbh7	NM_025538	0.698529	0.0411499		P20 MIA vs. P20 Saline	Nfe2l1	NM_008686	0.536426	0.0253639
E17 MIA vs. E17 Saline	Kctd1	NM_001142731	0.896322	0.0179242		P7 MIA vs. P7 Saline	0610011F06Rik	NM_026686	0.492419	0.0411841		P20 MIA vs. P20 Saline	Stip1	NM_016737	-0.441531	0.0255588
E17 MIA vs. E17 Saline	Dnah5	NM_133365	1.73569	0.0179654		P7 MIA vs. P7 Saline	Ppl	NM_008909	-0.934541	0.0413983		P20 MIA vs. P20 Saline	Olfr99	NM_146515	1.89151	0.0255817
E17 MIA vs. E17 Saline	Fbxo2	NM_176848	1.24316	0.0180648		P7 MIA vs. P7 Saline	Gm7120	NM_001039244	0.596776	0.0414408		P20 MIA vs. P20 Saline	Lrp2bp	NM_026278	1.52021	0.0255851
E17 MIA vs. E17 Saline	Slc7a4	NM_144852	0.885792	0.0180839		P7 MIA vs. P7 Saline	Lztr1	NM_025808	0.281068	0.0417748		P20 MIA vs. P20 Saline	Frmd7	NM_001190332	-1.69838	0.0256543
E17 MIA vs. E17 Saline	Txnrd1	NM_001042523	-0.869962	0.0180879		P7 MIA vs. P7 Saline	Otogl	NM_001177567	-1.89872	0.0417911		P20 MIA vs. P20 Saline	Dot1l	NM_199322	-0.416018	0.0257451
E17 MIA vs. E17 Saline	Fhl1	NM_001077361	1.47396	0.0181589		P7 MIA vs. P7 Saline	Ndufaf1	NM_027175	0.37707	0.0418787		P20 MIA vs. P20 Saline	Pcdhgc5	NM_033583	-1.064	0.0258762
E17 MIA vs. E17 Saline	E130008D07Rik	NR_045153	1.34871	0.0185293		P7 MIA vs. P7 Saline	C1galt1c1	NM_021550	0.357982	0.0418841		P20 MIA vs. P20 Saline	Scarb1	NM_016741	0.634283	0.0265611
E17 MIA vs. E17 Saline	Slc9a2	NM_001033289	-0.931596	0.0185878		P7 MIA vs. P7 Saline	Il1r2	NM_010555	-1.30139	0.0418951		P20 MIA vs. P20 Saline	Ifi27l2a	NM_029803	0.660139	0.0266432
E17 MIA vs. E17 Saline	Amigo3	NM_177275	-0.412912	0.0189402		P7 MIA vs. P7 Saline	Dubr	NR_028300	0.506105	0.0421115		P20 MIA vs. P20 Saline	Cxcl3	NM_203320	-2.15139	0.0270023
E17 MIA vs. E17 Saline	Dcbld2	NM_028523	0.434159	0.0191664		P7 MIA vs. P7 Saline	Isg20	NM_020583	-1.35434	0.0423019		P20 MIA vs. P20 Saline	Edn3	NM_007903	0.759132	0.0270486
E17 MIA vs. E17 Saline	Capns2	NM_027112	-0.836081	0.01931		P7 MIA vs. P7 Saline	Wdr78	NM_146254	0.85689	0.0425459		P20 MIA vs. P20 Saline	Psmb9	NM_013585	0.610245	0.0270814
E17 MIA vs. E17 Saline	Sstr4	NM_009219	-1.09819	0.0193443		P7 MIA vs. P7 Saline	Irf9	NM_001159418	-1.11622	0.0425628		P20 MIA vs. P20 Saline	Patl2	NM_026251	1.34539	0.0271778
E17 MIA vs. E17 Saline	Rfx1	NM_009055	-0.345256	0.0193645		P7 MIA vs. P7 Saline	Nprl2	NM_018879	0.382364	0.0428582		P20 MIA vs. P20 Saline	Map4k1	NM_008279	0.655174	0.0271793
E17 MIA vs. E17 Saline	Prr13	NM_025385	-0.715854	0.0193927		P7 MIA vs. P7 Saline	Mmachc	NM_025962	0.467213	0.0429556		P20 MIA vs. P20 Saline	Nme1	NM_008704	-0.458087	0.027489
E17 MIA vs. E17 Saline	Lhx1os	NR_038057	1.94356	0.01941		P7 MIA vs. P7 Saline	Gm16523	NR_033526	-1.06292	0.0435845		P20 MIA vs. P20 Saline	U2af1	NM_024187	-0.600717	0.0277222
E17 MIA vs. E17 Saline	Rpph1	NR_002142	-1.72924	0.0194796		P7 MIA vs. P7 Saline	Zfp120	NM_181266	-1.08398	0.0437036		P20 MIA vs. P20 Saline	Shisa6	NM_001034874	-1.31841	0.0277947
E17 MIA vs. E17 Saline	Gstm6	NM_008184	1.42595	0.0195822		P7 MIA vs. P7 Saline	Prr32	NM_026841	1.45663	0.0440139		P20 MIA vs. P20 Saline	Fam73b	NM_175392	-1.57871	0.0278648
E17 MIA vs. E17 Saline	Zfp763	NM_028543	0.77975	0.0196236		P7 MIA vs. P7 Saline	Atp2b1	NM_026482	-0.382065	0.0440199		P20 MIA vs. P20 Saline	Egln3	NM_028133	-0.681299	0.0279869
E17 MIA vs. E17 Saline	4833422C13Rik	NR_028314	1.3887	0.0196369		P7 MIA vs. P7 Saline	Zfp871	NM_172458	-0.300672	0.0442226		P20 MIA vs. P20 Saline	Ccl12	NM_011331	-0.928339	0.0282121
E17 MIA vs. E17 Saline	Ttc28	NM_001267622	0.522928	0.019716		P7 MIA vs. P7 Saline	Armcx5	NM_001009575	-0.434625	0.0443844		P20 MIA vs. P20 Saline	Muc1	NM_013605	-1.00537	0.0282646
E17 MIA vs. E17 Saline	Cdh1	NM_009864	-1.27536	0.0197279		P7 MIA vs. P7 Saline	Purg	NM_152821	1.13991	0.0447706		P20 MIA vs. P20 Saline	Tbx19	NM_032005	1.56579	0.0290698
E17 MIA vs. E17 Saline	Col1a1	NM_007742	0.699391	0.0197743		P7 MIA vs. P7 Saline	Igfn1	NM_177642	1.71597	0.0447866		P20 MIA vs. P20 Saline	8030442B05Rik	NR_040615	0.633716	0.0291521
E17 MIA vs. E17 Saline	Mdga1	NM_001081160	0.901458	0.0197961		P7 MIA vs. P7 Saline	Syt15	NM_176931	-1.18319	0.0449664		P20 MIA vs. P20 Saline	Lias	NM_024471	-0.788091	0.0292712
E17 MIA vs. E17 Saline	Ube2f	NM_026454	-0.457762	0.0201229		P7 MIA vs. P7 Saline	Rabl3	NM_001042499	-0.41129	0.0450396		P20 MIA vs. P20 Saline	Hdac4	NM_207225	-0.3592	0.0294451
E17 MIA vs. E17 Saline	Zfp64	NM_009564	-0.400516	0.0202038		P7 MIA vs. P7 Saline	Cfap74	NM_177674	0.796989	0.0450458		P20 MIA vs. P20 Saline	Cxcr2	NM_009909	-1.66622	0.0298406
E17 MIA vs. E17 Saline	Olfr110	NM_146328	-0.911513	0.0202056		P7 MIA vs. P7 Saline	Dynlt1a	NM_001166629	-0.701656	0.0450986		P20 MIA vs. P20 Saline	Cd38	NM_007646	-0.481474	0.0306078
E17 MIA vs. E17 Saline	Ticam1	NM_174989	-0.543708	0.0203615		P7 MIA vs. P7 Saline	Sgk1	NM_001161849	-0.810297	0.0453119		P20 MIA vs. P20 Saline	Vgll3	NM_028572	0.991379	0.030716
E17 MIA vs. E17 Saline	Prelp	NM_054077	0.839313	0.0204044		P7 MIA vs. P7 Saline	Slc38a1	NM_134086	-0.827307	0.0453954		P20 MIA vs. P20 Saline	Atp5sl	NM_025504	0.588547	0.030918
E17 MIA vs. E17 Saline	Tmem97	NM_133706	-0.437002	0.0204173		P7 MIA vs. P7 Saline	Hdhd2	NM_001039202	-1.18692	0.0457135		P20 MIA vs. P20 Saline	Sema4g	NM_011976	0.649948	0.0310504
E17 MIA vs. E17 Saline	Pacrg	NM_027032	1.09184	0.0205611		P7 MIA vs. P7 Saline	Gm5089	NR_033326	0.983692	0.0458923		P20 MIA vs. P20 Saline	Irf8	NM_001301811	-1.45093	0.0311416
E17 MIA vs. E17 Saline	Il1a	NM_010554	-0.603333	0.0205625		P7 MIA vs. P7 Saline	Pik3ip1	NM_178149	-0.85193	0.0462408		P20 MIA vs. P20 Saline	Zfp809	NR_028420	1.50391	0.0311432
E17 MIA vs. E17 Saline	Kcna2	NM_008417	1.21547	0.0206425		P7 MIA vs. P7 Saline	Tox2	NM_001098799	-0.783639	0.0463743		P20 MIA vs. P20 Saline	Hspa4l	NM_011020	-0.557714	0.0312259
E17 MIA vs. E17 Saline	Macrod2	NM_028387	0.90551	0.0207888		P7 MIA vs. P7 Saline	Adck4	NM_133770	0.262735	0.0465467		P20 MIA vs. P20 Saline	Hbb-y	NM_008221	1.75901	0.031579
E17 MIA vs. E17 Saline	Igsf11	NM_170599	1.31415	0.0208388		P7 MIA vs. P7 Saline	Nceh1	NM_178772	-0.501573	0.0465808		P20 MIA vs. P20 Saline	3425401B19Rik	NM_001195097	-1.35447	0.0316102
E17 MIA vs. E17 Saline	Ntrk2	NM_008745	1.17695	0.020915		P7 MIA vs. P7 Saline	Dhrs4	NM_001037938	0.377904	0.0467129		P20 MIA vs. P20 Saline	Gm7694	NM_001198955	0.397622	0.0316467
E17 MIA vs. E17 Saline	Spsb4	NM_145134	1.28022	0.0209471		P7 MIA vs. P7 Saline	Ddhd2	NM_028102	-0.279571	0.0467347		P20 MIA vs. P20 Saline	Kcnk5	NM_021542	-0.975936	0.0319046
E17 MIA vs. E17 Saline	Nkx6-1	NM_144955	0.770841	0.0209976		P7 MIA vs. P7 Saline	Gm15694	NR_103513	-0.752397	0.0468826		P20 MIA vs. P20 Saline	Usp35	NM_001177412	0.600067	0.0319788
E17 MIA vs. E17 Saline	Creg2	NM_170597	1.19942	0.0210358		P7 MIA vs. P7 Saline	Zkscan14	NM_023322	-0.453445	0.046999		P20 MIA vs. P20 Saline	Mndal	NM_001170853	0.509247	0.0321151
E17 MIA vs. E17 Saline	Aoah	NM_012054	-0.620398	0.0210838		P7 MIA vs. P7 Saline	Snord37	NR_028549	-0.739068	0.047315		P20 MIA vs. P20 Saline	Serpinb8	NM_011459	-0.828322	0.0324062
E17 MIA vs. E17 Saline	Uncx	NM_013702	1.80239	0.0211386		P7 MIA vs. P7 Saline	Ppid	NM_026352	0.332864	0.0477282		P20 MIA vs. P20 Saline	Rapgef4	NM_001204166	1.16309	0.032483
E17 MIA vs. E17 Saline	Efhc1	NM_027974	0.857492	0.021174		P7 MIA vs. P7 Saline	Gimap5	NM_175035	-0.750213	0.0479905		P20 MIA vs. P20 Saline	Trim10	NM_011280	2.40211	0.0326266
E17 MIA vs. E17 Saline	Ebpl	NM_026598	-0.382816	0.0212123		P7 MIA vs. P7 Saline	Ifnb1	NM_010510	-1.49322	0.0483531		P20 MIA vs. P20 Saline	Slc20a1	NM_015747	-0.427705	0.0326283
E17 MIA vs. E17 Saline	Usp22	NM_001004143	0.371519	0.0212328		P7 MIA vs. P7 Saline	Snx15	NM_026912	0.35846	0.0485619		P20 MIA vs. P20 Saline	Zfp398	NM_027477	0.660308	0.0328612
E17 MIA vs. E17 Saline	Cd300lb	NM_199221	-0.99629	0.0212384		P7 MIA vs. P7 Saline	Simc1	NM_176987	0.355065	0.0489457		P20 MIA vs. P20 Saline	Scaper	NM_001081341	0.398716	0.0334633
E17 MIA vs. E17 Saline	Nsun4	NM_028142	-0.467159	0.0214153		P7 MIA vs. P7 Saline	Inpp5k	NM_008916	-0.363771	0.0491164		P20 MIA vs. P20 Saline	Dkk3	NM_015814	-0.920053	0.0337788
E17 MIA vs. E17 Saline	Zic1	NM_009573	0.797932	0.0215806		P7 MIA vs. P7 Saline	Pde1b	NM_008800	-0.496859	0.0491914		P20 MIA vs. P20 Saline	C230037L18Rik	NR_077233	-0.939688	0.0339218
E17 MIA vs. E17 Saline	Brsk2	NM_001009930	1.50622	0.0215963		P7 MIA vs. P7 Saline	Hagh	NM_024284	-0.641438	0.0493861		P20 MIA vs. P20 Saline	Il18rap	NM_010553	-1.16844	0.0340959
E17 MIA vs. E17 Saline	Snora41	NR_028558	1.01801	0.021636		P7 MIA vs. P7 Saline	Samd15	NM_001290288	-0.89163	0.049397		P20 MIA vs. P20 Saline	Bmp15	NM_009757	1.35515	0.034135
E17 MIA vs. E17 Saline	Orm3	NM_013623	-1.14406	0.021759		P7 MIA vs. P7 Saline	2810006K23Rik	NM_001134717	0.472028	0.049506		P20 MIA vs. P20 Saline	Wipf1	NM_001289723	1.17288	0.0341646
E17 MIA vs. E17 Saline	Hcn1	NM_010408	1.63952	0.0217628		P7 MIA vs. P7 Saline	Ankrd53	NM_029245	-0.945313	0.0495489		P20 MIA vs. P20 Saline	Zfp663	NM_001005425	2.05468	0.0343374
E17 MIA vs. E17 Saline	Ntn1	NM_008744	0.831069	0.0217714		P7 MIA vs. P7 Saline	Rnf145	NM_001166553	-0.490978	0.049601		P20 MIA vs. P20 Saline	Mgat1	NM_001110150	0.563741	0.0343491
E17 MIA vs. E17 Saline	Ccdc113	NM_172914	1.81788	0.021845		P7 MIA vs. P7 Saline	9330136K24Rik	NR_131123	1.48533	0.0496233		P20 MIA vs. P20 Saline	Spp1	NM_001204233	1.89965	0.0343939
E17 MIA vs. E17 Saline	Sbno2	NM_183426	-0.478142	0.0221163		P7 MIA vs. P7 Saline	Ccdc187	NM_177841	1.53262	0.0499043		P20 MIA vs. P20 Saline	Arfip1	NM_001081093	0.895199	0.0344963
E17 MIA vs. E17 Saline	C3ar1	NM_009779	-0.517505	0.0221299		P7 MIA vs. P7 Saline	AW046200	NR_040698	1.04792	0.0499049		P20 MIA vs. P20 Saline	Piezo2	NM_001039485	-0.837521	0.0345216
E17 MIA vs. E17 Saline	Cerkl	NM_001048176	1.49372	0.0221335		P7 MIA vs. P7 Saline	Tnrc6b	NM_177124	-0.944259	0.0499779		P20 MIA vs. P20 Saline	Rcan1	NM_001081549	-0.567761	0.0346427
E17 MIA vs. E17 Saline	Cyp2j9	NM_028979	1.26695	0.0223309		P7 MIA vs. P7 Saline	Tecpr1	NM_027410	-0.292821	0.0499967		P20 MIA vs. P20 Saline	Rpl9	NM_011292	-0.587888	0.0347495
E17 MIA vs. E17 Saline	Epb41	NM_001128606	0.804442	0.0224396								P20 MIA vs. P20 Saline	Hpx	NM_017371	-1.08669	0.0348584
E17 MIA vs. E17 Saline	Snord17	NR_030762	-1.22593	0.0225339								P20 MIA vs. P20 Saline	Arhgef40	NM_198249	0.421411	0.0348712
E17 MIA vs. E17 Saline	Ednra	NM_010332	0.73456	0.0225493								P20 MIA vs. P20 Saline	Fgf2	NM_008006	-1.16042	0.0348967
E17 MIA vs. E17 Saline	A2m	NM_175628	1.12017	0.0227684								P20 MIA vs. P20 Saline	Snord2	NR_030705	-0.916227	0.0349181
E17 MIA vs. E17 Saline	Lypd1	NM_145100	1.58609	0.0228041								P20 MIA vs. P20 Saline	Ptp4a1	NM_011200	-0.380329	0.0350405
E17 MIA vs. E17 Saline	Rbms2	NM_001039080	1.03658	0.0228409								P20 MIA vs. P20 Saline	Myo7a	NM_001256081	-1.04084	0.0352327
E17 MIA vs. E17 Saline	Nkain2	NM_001013411	1.35531	0.0228652								P20 MIA vs. P20 Saline	Prr5	NM_146061	-0.467826	0.0353348
E17 MIA vs. E17 Saline	Fam69c	NM_173770	1.4441	0.022906								P20 MIA vs. P20 Saline	Parn	NM_028761	0.320391	0.0354321
E17 MIA vs. E17 Saline	Zfp157	NM_028130	0.581817	0.0229408								P20 MIA vs. P20 Saline	Gpr141	NM_181754	1.16339	0.0356689
E17 MIA vs. E17 Saline	2610316D01Rik	NR_045172	1.58811	0.0233512								P20 MIA vs. P20 Saline	Ampd2	NM_001289720	-1.11205	0.0357195
E17 MIA vs. E17 Saline	Rnd3	NM_028810	0.873681	0.0233597								P20 MIA vs. P20 Saline	Fam89a	NM_001081120	0.632078	0.0357218
E17 MIA vs. E17 Saline	Gpr82	NM_175669	2.2023	0.0233752								P20 MIA vs. P20 Saline	Cxcl1	NM_008176	-0.793184	0.035778
E17 MIA vs. E17 Saline	Lmo2	NM_008505	-0.625074	0.0233797								P20 MIA vs. P20 Saline	Cxcl9	NM_008599	1.27446	0.0357818
E17 MIA vs. E17 Saline	Edar	NM_010100	1.37689	0.0233949								P20 MIA vs. P20 Saline	Tmprss6	NM_027902	-2.57054	0.035902
E17 MIA vs. E17 Saline	Rilpl2	NM_030259	-0.596941	0.0234789								P20 MIA vs. P20 Saline	Slc38a5	NM_172479	0.82258	0.0359245
E17 MIA vs. E17 Saline	Pclo	NM_001110796	1.277	0.0235393								P20 MIA vs. P20 Saline	Slc28a2	NM_172980	1.02169	0.0361617
E17 MIA vs. E17 Saline	Sobp	NM_175407	0.962253	0.0236077								P20 MIA vs. P20 Saline	Crabp2	NM_007759	-1.47573	0.0363033
E17 MIA vs. E17 Saline	Stpg1	NM_030189	1.86861	0.0236463								P20 MIA vs. P20 Saline	Dtd1	NM_025314	-0.429835	0.0364083
E17 MIA vs. E17 Saline	Mroh2a	NM_001281466	-0.741489	0.0236652								P20 MIA vs. P20 Saline	Gtf2e2	NM_026584	1.06803	0.0364694
E17 MIA vs. E17 Saline	Eid3	NM_025499	-0.819733	0.0240059								P20 MIA vs. P20 Saline	Phtf1os	NR_030676	-1.17422	0.0364736
E17 MIA vs. E17 Saline	Ppp2r5c	NM_012023	-0.822646	0.0240909								P20 MIA vs. P20 Saline	Areg	NM_009704	-1.24442	0.036532
E17 MIA vs. E17 Saline	Pcdhb6	NM_053131	1.4717	0.0241464								P20 MIA vs. P20 Saline	Egr2	NM_010118	0.610978	0.0367753
E17 MIA vs. E17 Saline	Phactr3	NM_028806	1.45732	0.0243313								P20 MIA vs. P20 Saline	Leo1	NM_001039522	-0.352771	0.037016
E17 MIA vs. E17 Saline	Bsg	NM_009768	0.899743	0.024336								P20 MIA vs. P20 Saline	Ndufa4l2	NM_001098789	0.603011	0.0370886
E17 MIA vs. E17 Saline	H2-Q5	NR_051981	-0.702307	0.0243662								P20 MIA vs. P20 Saline	Cdc25c	NM_009860	-1.27654	0.037561
E17 MIA vs. E17 Saline	Cpxm2	NM_018867	1.1225	0.0243952								P20 MIA vs. P20 Saline	Glipr2	NM_027450	-0.629078	0.0375718
E17 MIA vs. E17 Saline	5730508B09Rik	NM_027482	0.555473	0.0244878								P20 MIA vs. P20 Saline	Gtf2e2	NM_001167922	-1.19646	0.0376453
E17 MIA vs. E17 Saline	Sept4	NM_001284398	1.15133	0.0245171								P20 MIA vs. P20 Saline	Ranbp10	NM_145824	0.319026	0.0376713
E17 MIA vs. E17 Saline	Pcdhb11	NM_053136	1.18117	0.0245205								P20 MIA vs. P20 Saline	Trim34a	NM_030684	0.483797	0.0377936
E17 MIA vs. E17 Saline	Dcdc2a	NM_177577	0.938111	0.0245273								P20 MIA vs. P20 Saline	Agpat5	NM_026792	-0.335153	0.0378355
E17 MIA vs. E17 Saline	Rhot1	NM_001163355	-0.747393	0.0245608								P20 MIA vs. P20 Saline	Idh1	NM_001111320	1.0652	0.0380261
E17 MIA vs. E17 Saline	Il1rn	NM_001039701	-1.23337	0.0246086								P20 MIA vs. P20 Saline	B3gnt2	NM_016888	0.521104	0.0380299
E17 MIA vs. E17 Saline	Zfp780b	NM_001081021	0.483852	0.0246256								P20 MIA vs. P20 Saline	Fuz	NM_027376	0.376208	0.03811
E17 MIA vs. E17 Saline	Iqub	NM_172535	1.39343	0.0247902								P20 MIA vs. P20 Saline	8030423J24Rik	NM_029873	1.09351	0.0383404
E17 MIA vs. E17 Saline	Snhg14	NR_015456	1.08924	0.0248096								P20 MIA vs. P20 Saline	Tmub2	NM_001302505	0.453126	0.0390155
E17 MIA vs. E17 Saline	Cyp2ab1	NM_183158	-1.82732	0.0248407								P20 MIA vs. P20 Saline	Rhox5	NM_008818	2.69553	0.0390825
E17 MIA vs. E17 Saline	4632415L05Rik	NR_027985	0.485504	0.024846								P20 MIA vs. P20 Saline	Slc9a2	NM_001033289	-0.765704	0.0391125
E17 MIA vs. E17 Saline	Fam162b	NM_029894	1.14135	0.0249619								P20 MIA vs. P20 Saline	Golga2	NM_133852	1.39972	0.03919
E17 MIA vs. E17 Saline	Cfhr2	NM_001025575	-1.51924	0.0249696								P20 MIA vs. P20 Saline	Styk1	NM_172891	1.89084	0.0394192
E17 MIA vs. E17 Saline	Nkain3	NM_001290410	1.50272	0.02504								P20 MIA vs. P20 Saline	Mycbp	NM_019660	-0.354666	0.0395365
E17 MIA vs. E17 Saline	Wwtr1	NM_133784	0.710615	0.0252375								P20 MIA vs. P20 Saline	AI607873	NM_001204910	-0.506208	0.0396382
E17 MIA vs. E17 Saline	Lmcd1	NM_144799	0.899462	0.0252998								P20 MIA vs. P20 Saline	Cdh1	NM_009864	-1.16094	0.0399325
E17 MIA vs. E17 Saline	Bod1l	NM_001081422	-0.686443	0.025308								P20 MIA vs. P20 Saline	Magi2	NM_001170746	-1.48539	0.0399418
E17 MIA vs. E17 Saline	Fem1c	NM_173423	-0.347095	0.025386								P20 MIA vs. P20 Saline	Fbxl20	NM_028149	0.318728	0.0400397
E17 MIA vs. E17 Saline	Gjc1	NM_008122	0.972528	0.0254147								P20 MIA vs. P20 Saline	Ap3s1	NM_001303015	-1.20327	0.0403558
E17 MIA vs. E17 Saline	Fam227a	NM_029407	0.768552	0.0254639								P20 MIA vs. P20 Saline	Prrx2	NM_009116	-0.953866	0.0404072
E17 MIA vs. E17 Saline	Cmtm5	NM_026066	1.71481	0.0255752								P20 MIA vs. P20 Saline	Gm13889	NM_001145034	0.436754	0.0404809
E17 MIA vs. E17 Saline	Sfrp2	NM_009144	0.970209	0.0255853								P20 MIA vs. P20 Saline	Rbpj	NM_001080927	-0.923838	0.0408274
E17 MIA vs. E17 Saline	Baalc	NM_080640	1.15615	0.0256434								P20 MIA vs. P20 Saline	Tspan4	NM_001252588	0.617387	0.0408861
E17 MIA vs. E17 Saline	Zfp438	NM_178722	0.460821	0.0256875								P20 MIA vs. P20 Saline	Lrba	NM_001077688	0.722735	0.0410037
E17 MIA vs. E17 Saline	Tmem38a	NM_144534	0.647631	0.0257301								P20 MIA vs. P20 Saline	Clec3b	NM_011606	0.666202	0.041262
E17 MIA vs. E17 Saline	Dleu2	NR_028264	-0.427196	0.0258656								P20 MIA vs. P20 Saline	Cd247	NM_001113391	2.10217	0.0413382
E17 MIA vs. E17 Saline	Crb2	NM_001163566	1.12069	0.0259282								P20 MIA vs. P20 Saline	Mtmr11	NM_181409	-0.738424	0.0414939
E17 MIA vs. E17 Saline	Galnt16	NM_001081421	1.03981	0.0259694								P20 MIA vs. P20 Saline	Fam198b	NM_133187	0.566012	0.0416338
E17 MIA vs. E17 Saline	Kansl1l	NM_001122738	-0.795396	0.0260835								P20 MIA vs. P20 Saline	Nlrp1c-ps	NR_027858	0.631347	0.0416589
E17 MIA vs. E17 Saline	Ttc26	NM_153600	0.814956	0.0262228								P20 MIA vs. P20 Saline	Pkd2l1	NM_181422	-1.75434	0.0417289
E17 MIA vs. E17 Saline	Inadl	NM_172696	1.01195	0.0262739								P20 MIA vs. P20 Saline	Tjap1	NM_028751	-1.07412	0.0417511
E17 MIA vs. E17 Saline	Zfp383	NM_001243908	0.605969	0.0263178								P20 MIA vs. P20 Saline	Ifi44	NM_133871	1.142	0.0418037
E17 MIA vs. E17 Saline	Rbmx	NR_029425	0.604952	0.0265079								P20 MIA vs. P20 Saline	Birc5	NM_001012273	1.72547	0.0419557
E17 MIA vs. E17 Saline	Slc11a2	NM_008732	-0.424775	0.026588								P20 MIA vs. P20 Saline	Samhd1	NM_001139520	0.845778	0.0419781
E17 MIA vs. E17 Saline	Mn1	NM_001081235	0.888151	0.0265916								P20 MIA vs. P20 Saline	Mkl1	NM_153049	1.07704	0.0421978
E17 MIA vs. E17 Saline	9930111J21Rik1	NM_001114679	-0.598019	0.0267297								P20 MIA vs. P20 Saline	Irgm2	NM_019440	0.465507	0.0423607
E17 MIA vs. E17 Saline	Dennd4a	NM_001162917	-0.379683	0.0267641								P20 MIA vs. P20 Saline	Ifitm3	NM_025378	0.516729	0.0425474
E17 MIA vs. E17 Saline	Snora23	NR_033336	-1.18281	0.0267696								P20 MIA vs. P20 Saline	Sgpp2	NM_001004173	0.80918	0.0427853
E17 MIA vs. E17 Saline	Grk4	NM_001080743	1.41568	0.0267707								P20 MIA vs. P20 Saline	S100a3	NM_011310	-2.21258	0.0429236
E17 MIA vs. E17 Saline	Plce1	NM_019588	0.818851	0.0268845								P20 MIA vs. P20 Saline	Trim12a	NM_023835	0.504209	0.0429931
E17 MIA vs. E17 Saline	Sfmbt1	NM_001166531	-1.24894	0.0269579								P20 MIA vs. P20 Saline	Nupr1	NM_019738	-0.676453	0.043118
E17 MIA vs. E17 Saline	Ywhaz	NM_011740	-0.315538	0.0272093								P20 MIA vs. P20 Saline	Prrt4	NM_001101443	0.703209	0.043251
E17 MIA vs. E17 Saline	Zfp229	NM_001164676	0.52093	0.0272516								P20 MIA vs. P20 Saline	Madcam1	NM_013591	1.38001	0.0436689
E17 MIA vs. E17 Saline	Hepacam	NM_175189	1.12525	0.0273072								P20 MIA vs. P20 Saline	Nt5c	NM_015807	-0.366484	0.0438418
E17 MIA vs. E17 Saline	Ubxn4	NM_026390	-0.256595	0.027413								P20 MIA vs. P20 Saline	Icam4	NM_023892	0.729917	0.0439508
E17 MIA vs. E17 Saline	Hspa12a	NM_175199	0.746843	0.0274165								P20 MIA vs. P20 Saline	Zfp781	NM_199062	1.33861	0.0441855
E17 MIA vs. E17 Saline	Pdlim3	NM_016798	1.03437	0.0274378								P20 MIA vs. P20 Saline	St6gal1	NM_145933	0.618395	0.0449373
E17 MIA vs. E17 Saline	Ntrk3	NM_008746	1.33769	0.0275308								P20 MIA vs. P20 Saline	Crip1	NM_007763	0.42954	0.0450783
E17 MIA vs. E17 Saline	Gpr37l1	NM_134438	1.20906	0.0275336								P20 MIA vs. P20 Saline	Gstt2	NM_010361	0.510926	0.0454484
E17 MIA vs. E17 Saline	Areg	NM_009704	-1.21034	0.0275496								P20 MIA vs. P20 Saline	Gps1	NM_145370	-0.810809	0.0455491
E17 MIA vs. E17 Saline	Tnrc6b	NM_144812	-0.79154	0.0275599								P20 MIA vs. P20 Saline	Il1rap	NM_008364	-0.510336	0.0457375
E17 MIA vs. E17 Saline	Oscp1	NM_172701	0.518563	0.0275824								P20 MIA vs. P20 Saline	Sfmbt1	NM_001166532	0.605416	0.0457565
E17 MIA vs. E17 Saline	Ranbp2	NM_011240	-0.340756	0.0276074								P20 MIA vs. P20 Saline	Map2k6	NM_011943	0.374658	0.0458344
E17 MIA vs. E17 Saline	Sall2	NM_001244916	1.00118	0.027624								P20 MIA vs. P20 Saline	Alg6	NM_001081264	0.417232	0.0463011
E17 MIA vs. E17 Saline	Ddo	NM_027442	1.72073	0.0276297								P20 MIA vs. P20 Saline	Gfap	NM_010277	-1.04095	0.0465449
E17 MIA vs. E17 Saline	Nrsn1	NM_009513	1.12435	0.0276581								P20 MIA vs. P20 Saline	Slc39a2	NM_001039676	-0.857907	0.0467298
E17 MIA vs. E17 Saline	Zfp637	NM_177684	0.39701	0.0278973								P20 MIA vs. P20 Saline	Adam12	NM_007400	-0.843484	0.0469365
E17 MIA vs. E17 Saline	Grk4	NM_019497	0.839364	0.0279123								P20 MIA vs. P20 Saline	Acads	NM_007383	0.375766	0.0470278
E17 MIA vs. E17 Saline	Amotl2	NM_019764	0.728351	0.0280369								P20 MIA vs. P20 Saline	Impg2	NM_174876	-0.707619	0.0470826
E17 MIA vs. E17 Saline	Lrrn2	NM_010732	1.067	0.0280403								P20 MIA vs. P20 Saline	Bri3bp	NM_029752	-0.335699	0.0474242
E17 MIA vs. E17 Saline	Bmp6	NM_007556	0.954756	0.028053								P20 MIA vs. P20 Saline	Rmst	NR_028262	-1.29709	0.0477821
E17 MIA vs. E17 Saline	Asb1	NM_001039126	0.878856	0.0280586								P20 MIA vs. P20 Saline	AW146154	NM_001033530	0.439232	0.0478546
E17 MIA vs. E17 Saline	Itih5	NM_172471	0.772693	0.0280998								P20 MIA vs. P20 Saline	Hdgf	NM_008231	-0.281242	0.0478625
E17 MIA vs. E17 Saline	Ctnnd2	NM_008729	1.06466	0.0282478								P20 MIA vs. P20 Saline	Rpf2	NM_001042556	-1.6336	0.0482018
E17 MIA vs. E17 Saline	Fras1	NM_175473	1.03853	0.0282621								P20 MIA vs. P20 Saline	Tmem132a	NM_133804	-0.407576	0.0484213
E17 MIA vs. E17 Saline	Shisa6	NM_001034874	1.28072	0.0283317								P20 MIA vs. P20 Saline	Hnrnpf	NM_001166432	1.06579	0.0485279
E17 MIA vs. E17 Saline	Dclre1c	NM_146114	-0.637605	0.0288123								P20 MIA vs. P20 Saline	Pcdhb2	NM_053127	-1.95585	0.0485637
E17 MIA vs. E17 Saline	Serpinb8	NM_011459	-0.807149	0.0289064								P20 MIA vs. P20 Saline	Mtmr2	NR_024025	1.00857	0.0487539
E17 MIA vs. E17 Saline	Khdrbs3	NM_010158	0.821173	0.0289334								P20 MIA vs. P20 Saline	Mthfd1l	NM_172308	1.78488	0.0489547
E17 MIA vs. E17 Saline	4930570G19Rik	NR_040400	2.3264	0.0289523								P20 MIA vs. P20 Saline	Pecr	NM_023523	0.451473	0.0490648
E17 MIA vs. E17 Saline	Lrrc25	NM_153074	-0.535092	0.0290238								P20 MIA vs. P20 Saline	Slc50a1	NM_009057	0.287816	0.0496629
E17 MIA vs. E17 Saline	Pou6f1	NM_001304965	0.628186	0.0290609								P20 MIA vs. P20 Saline	Nop14	NM_029278	-0.386271	0.0497644
E17 MIA vs. E17 Saline	Ss18l1	NM_178750	0.584464	0.0291654
E17 MIA vs. E17 Saline	1700012B09Rik	NM_029306	1.98812	0.0294002
E17 MIA vs. E17 Saline	Nab2	NM_008668	-0.619843	0.0294278
E17 MIA vs. E17 Saline	Zscan2	NM_009553	0.597561	0.0294305
E17 MIA vs. E17 Saline	Irs1	NM_010570	0.919047	0.0295441
E17 MIA vs. E17 Saline	6430573F11Rik	NM_176952	1.00097	0.0295754
E17 MIA vs. E17 Saline	4930539J05Rik	NR_030689	-0.405228	0.0295961
E17 MIA vs. E17 Saline	Syn2	NM_013681	1.10076	0.0297967
E17 MIA vs. E17 Saline	Arl5a	NM_182994	0.283722	0.02984
E17 MIA vs. E17 Saline	Col9a3	NM_009936	1.11382	0.0298912
E17 MIA vs. E17 Saline	2610035D17Rik	NR_015556	0.913603	0.0299024
E17 MIA vs. E17 Saline	Lsm14b	NM_177727	0.401928	0.0299677
E17 MIA vs. E17 Saline	Fxyd6	NM_022004	0.988834	0.0299785
E17 MIA vs. E17 Saline	Pcdh10	NM_001098170	1.49213	0.0300875
E17 MIA vs. E17 Saline	Fat3	NM_001080814	0.8007	0.0300882
E17 MIA vs. E17 Saline	Cyp4f41-ps	NR_033585	-1.52702	0.0302665
E17 MIA vs. E17 Saline	Ankrd50	NM_001167883	0.396076	0.0302782
E17 MIA vs. E17 Saline	Mir568	NR_030576	1.60054	0.0302844
E17 MIA vs. E17 Saline	Gucy1a2	NM_001033322	0.812202	0.0303086
E17 MIA vs. E17 Saline	Fbxo16	NM_015795	0.982591	0.0303126
E17 MIA vs. E17 Saline	Zrsr2	NM_009453	-0.360478	0.0305776
E17 MIA vs. E17 Saline	Trpm3	NM_001035245	1.50359	0.0307044
E17 MIA vs. E17 Saline	Zfp820	NM_029281	0.590358	0.0307483
E17 MIA vs. E17 Saline	Smim5	NM_183259	0.928217	0.0307505
E17 MIA vs. E17 Saline	Masp1	NM_008555	1.00764	0.0307731
E17 MIA vs. E17 Saline	Cdc23	NM_178347	0.321083	0.030841
E17 MIA vs. E17 Saline	Btbd3	NM_001025431	0.861543	0.0310538
E17 MIA vs. E17 Saline	Kcnj8	NM_008428	0.883893	0.0311097
E17 MIA vs. E17 Saline	Gpr63	NM_030733	1.18101	0.0312566
E17 MIA vs. E17 Saline	Zfp398	NM_027477	0.704754	0.0314102
E17 MIA vs. E17 Saline	Slc25a42	NM_001007570	0.690746	0.0314416
E17 MIA vs. E17 Saline	Vcan	NM_172955	1.43141	0.031486
E17 MIA vs. E17 Saline	Fn3krp	NM_181420	0.425836	0.0315187
E17 MIA vs. E17 Saline	Thsd7b	NM_172485	1.28823	0.0315618
E17 MIA vs. E17 Saline	Igsf21	NM_198610	1.20588	0.0315988
E17 MIA vs. E17 Saline	Zfp788	NM_023363	0.412382	0.0316407
E17 MIA vs. E17 Saline	Tjp1	NM_001163574	-0.700925	0.0316575
E17 MIA vs. E17 Saline	Gldc	NM_138595	1.13783	0.0316624
E17 MIA vs. E17 Saline	Kif3c	NM_008445	0.729179	0.0316905
E17 MIA vs. E17 Saline	E130215H24Rik	NR_040331	1.36973	0.0317848
E17 MIA vs. E17 Saline	Medag	NM_027519	1.39998	0.0317894
E17 MIA vs. E17 Saline	Rgs12	NM_173402	0.530084	0.0318684
E17 MIA vs. E17 Saline	Col28a1	NM_001037865	0.926648	0.0320262
E17 MIA vs. E17 Saline	E130307A14Rik	NR_038037	0.510952	0.0321491
E17 MIA vs. E17 Saline	Akt3	NM_011785	0.692457	0.0321717
E17 MIA vs. E17 Saline	Cbr2	NM_007621	-0.665663	0.0321809
E17 MIA vs. E17 Saline	Msantd4	NM_145609	0.286237	0.0321868
E17 MIA vs. E17 Saline	Rel	NM_009044	-0.566377	0.0322066
E17 MIA vs. E17 Saline	Elfn2	NM_183141	1.27135	0.0322215
E17 MIA vs. E17 Saline	Zfp119a	NM_144546	-0.494361	0.0322951
E17 MIA vs. E17 Saline	Ptch1	NM_008957	0.733024	0.0323503
E17 MIA vs. E17 Saline	Mir22hg	NR_030711	-0.491845	0.0323757
E17 MIA vs. E17 Saline	Cfap44	NM_001033247	1.27446	0.0324036
E17 MIA vs. E17 Saline	Zmat3	NM_009517	0.396442	0.0324127
E17 MIA vs. E17 Saline	Kcnmb1	NM_031169	0.860293	0.0324346
E17 MIA vs. E17 Saline	Coq10b	NM_001039710	-0.575496	0.0324785
E17 MIA vs. E17 Saline	Slfn2	NM_011408	-0.518932	0.0324953
E17 MIA vs. E17 Saline	Nkx2-2os	NR_030769	4.27307	0.0325326
E17 MIA vs. E17 Saline	Scaper	NM_001081341	0.394859	0.0326335
E17 MIA vs. E17 Saline	Zc3h7a	NM_145931	-0.604977	0.0326514
E17 MIA vs. E17 Saline	Pcsk7	NM_001281934	-0.826051	0.0328093
E17 MIA vs. E17 Saline	Slc30a10	NM_001033286	0.894129	0.0329157
E17 MIA vs. E17 Saline	Tmem229a	NM_177013	1.05562	0.0329269
E17 MIA vs. E17 Saline	Trpm5	NM_020277	1.03123	0.033069
E17 MIA vs. E17 Saline	Mcts2	NM_025543	-0.385617	0.0331791
E17 MIA vs. E17 Saline	Ssr4	NM_001166480	0.901	0.0332193
E17 MIA vs. E17 Saline	Lpar2	NM_020028	-0.565955	0.0333065
E17 MIA vs. E17 Saline	C630043F03Rik	NR_027923	0.88839	0.0335056
E17 MIA vs. E17 Saline	Arhgap9	NM_146011	-0.748929	0.0335131
E17 MIA vs. E17 Saline	Ankfn1	NM_001080933	2.3104	0.033595
E17 MIA vs. E17 Saline	Armc4	NM_001081393	1.88615	0.0337015
E17 MIA vs. E17 Saline	Rasal2	NM_177644	0.327894	0.033833
E17 MIA vs. E17 Saline	Nav1	NM_173437	0.578199	0.0338362
E17 MIA vs. E17 Saline	Clic6	NM_172469	1.19123	0.0338516
E17 MIA vs. E17 Saline	Shprh	NM_001077707	0.374217	0.0338864
E17 MIA vs. E17 Saline	Stk33	NM_054103	1.31093	0.0340605
E17 MIA vs. E17 Saline	Wwc1	NM_170779	0.988897	0.034119
E17 MIA vs. E17 Saline	Pik3cg	NM_020272	-1.76793	0.034186
E17 MIA vs. E17 Saline	Ppp2r2c	NM_172994	1.0183	0.0342219
E17 MIA vs. E17 Saline	Sec23a	NM_009147	0.287486	0.0343525
E17 MIA vs. E17 Saline	Igsf3	NM_207205	0.853438	0.0343923
E17 MIA vs. E17 Saline	Kctd17	NR_110357	0.8579	0.0344493
E17 MIA vs. E17 Saline	Acsbg1	NM_053178	1.07031	0.0345053
E17 MIA vs. E17 Saline	Bcl2a1c	NM_007535	-1.16578	0.0346506
E17 MIA vs. E17 Saline	Hmga2-ps1	NR_037996	-0.552625	0.0346926
E17 MIA vs. E17 Saline	Tgif1	NM_001164075	-0.662864	0.0347182
E17 MIA vs. E17 Saline	Plxna1	NM_008881	0.531099	0.034728
E17 MIA vs. E17 Saline	Notch1	NM_008714	0.361624	0.0347387
E17 MIA vs. E17 Saline	Chd9	NM_177224	-0.683753	0.0348014
E17 MIA vs. E17 Saline	Klhl23	NM_177784	0.448878	0.0348292
E17 MIA vs. E17 Saline	Zfp560	NM_001004190	0.51577	0.0348414
E17 MIA vs. E17 Saline	Gpr17	NM_001025381	1.49769	0.0349549
E17 MIA vs. E17 Saline	Map9	NM_001081230	0.926669	0.0349628
E17 MIA vs. E17 Saline	Spef1	NM_027641	0.540408	0.0350497
E17 MIA vs. E17 Saline	Zfp760	NM_001008501	0.708658	0.0350941
E17 MIA vs. E17 Saline	Lgalsl	NM_173752	0.637446	0.0350985
E17 MIA vs. E17 Saline	Htr7	NM_008315	1.51786	0.0355252
E17 MIA vs. E17 Saline	Dnah2	NM_001081330	0.712213	0.0356446
E17 MIA vs. E17 Saline	Npas3	NM_013780	0.985097	0.035758
E17 MIA vs. E17 Saline	Satb2	NM_139146	0.744613	0.0357732
E17 MIA vs. E17 Saline	Asic2	NM_007384	1.27925	0.0358066
E17 MIA vs. E17 Saline	Napa	NM_025898	-0.33694	0.0358601
E17 MIA vs. E17 Saline	Azin1	NM_001102458	-0.587453	0.0358866
E17 MIA vs. E17 Saline	Wdr54	NM_023790	0.797324	0.0359727
E17 MIA vs. E17 Saline	Usp42	NM_029749	0.324129	0.0360406
E17 MIA vs. E17 Saline	Emx2os	NR_002863	1.63854	0.0360899
E17 MIA vs. E17 Saline	Eaf1	NM_028932	-0.381129	0.0361657
E17 MIA vs. E17 Saline	Rgmb	NM_178615	0.438196	0.0362927
E17 MIA vs. E17 Saline	Abca17	NM_001031621	-0.98978	0.0363588
E17 MIA vs. E17 Saline	Rab3b	NM_023537	0.976517	0.0364453
E17 MIA vs. E17 Saline	Fbxo34	NR_027414	-0.709064	0.0364548
E17 MIA vs. E17 Saline	Zfp7	NM_145916	0.585547	0.036469
E17 MIA vs. E17 Saline	Bach1	NM_007520	-0.373664	0.0365968
E17 MIA vs. E17 Saline	Sema4c	NM_001126047	0.492405	0.0366433
E17 MIA vs. E17 Saline	Fam212b	NM_175398	1.1787	0.036656
E17 MIA vs. E17 Saline	Prkar2b	NM_011158	0.661219	0.0366735
E17 MIA vs. E17 Saline	Pcdhga9	NM_033592	0.981813	0.0367977
E17 MIA vs. E17 Saline	Coro2a	NM_001164804	-0.889338	0.0370109
E17 MIA vs. E17 Saline	Cdv3	NM_001134427	-0.807911	0.037022
E17 MIA vs. E17 Saline	Tmem178b	NM_001004182	1.1792	0.0370311
E17 MIA vs. E17 Saline	Tmem17	NM_153596	0.508372	0.0370858
E17 MIA vs. E17 Saline	Tmem192	NM_028427	-0.659988	0.0372845
E17 MIA vs. E17 Saline	Mturn	NM_001289740	0.906924	0.0374326
E17 MIA vs. E17 Saline	Slc1a3	NM_148938	0.969018	0.0375216
E17 MIA vs. E17 Saline	Dnaic2	NM_001034878	0.875347	0.0376281
E17 MIA vs. E17 Saline	Pdzrn3	NM_018884	0.855678	0.0376414
E17 MIA vs. E17 Saline	Nr2f2	NM_009697	0.645673	0.0377063
E17 MIA vs. E17 Saline	Fa2h	NM_178086	1.93417	0.0377342
E17 MIA vs. E17 Saline	Angptl2	NM_011923	0.739618	0.0379855
E17 MIA vs. E17 Saline	Gfm2	NM_001146043	-0.58987	0.0379874
E17 MIA vs. E17 Saline	Pde4d	NM_011056	0.597792	0.0380132
E17 MIA vs. E17 Saline	Svip	NM_001160345	1.36302	0.0380215
E17 MIA vs. E17 Saline	Pim1	NM_008842	-0.540977	0.0380806
E17 MIA vs. E17 Saline	Scrg1	NM_009136	1.12976	0.0380947
E17 MIA vs. E17 Saline	Ppp1r14c	NM_133485	1.0069	0.038128
E17 MIA vs. E17 Saline	Lzts1	NM_199364	0.95862	0.0382032
E17 MIA vs. E17 Saline	Zfp334	NM_178411	0.757507	0.0382252
E17 MIA vs. E17 Saline	Syt10	NM_018803	1.65259	0.0383195
E17 MIA vs. E17 Saline	Cd33	NM_001111058	-0.537855	0.0384263
E17 MIA vs. E17 Saline	Ptprs	NM_011218	0.500115	0.0386569
E17 MIA vs. E17 Saline	Sertm1	NM_177854	1.14495	0.0386917
E17 MIA vs. E17 Saline	Olig1	NM_016968	1.09084	0.0387095
E17 MIA vs. E17 Saline	Igfbp2	NM_008342	0.864479	0.0387481
E17 MIA vs. E17 Saline	Slc22a17	NM_021551	0.666589	0.0388141
E17 MIA vs. E17 Saline	Sfrp1	NM_013834	0.956859	0.0388509
E17 MIA vs. E17 Saline	Irf4	NM_013674	-0.644539	0.0388831
E17 MIA vs. E17 Saline	Aldoc	NM_001303423	1.08783	0.0389059
E17 MIA vs. E17 Saline	Adamts19	NM_175506	1.57805	0.039002
E17 MIA vs. E17 Saline	Snord83b	NR_028282	-1.06834	0.0390648
E17 MIA vs. E17 Saline	Prg4	NM_021400	-2.20001	0.0391204
E17 MIA vs. E17 Saline	Efnb1	NM_010110	0.55739	0.0392152
E17 MIA vs. E17 Saline	Ryr2	NM_023868	1.04834	0.0392525
E17 MIA vs. E17 Saline	Nol4l	NM_001134300	-0.480122	0.0392617
E17 MIA vs. E17 Saline	Kdm6b	NM_001017426	-0.467967	0.0392656
E17 MIA vs. E17 Saline	Fam110a	NM_028666	-0.800277	0.0392668
E17 MIA vs. E17 Saline	Rmrp	NR_001460	-1.77483	0.03929
E17 MIA vs. E17 Saline	Rgma	NM_177740	1.01698	0.0393177
E17 MIA vs. E17 Saline	Lrrtm1	NM_028880	1.23108	0.0393974
E17 MIA vs. E17 Saline	AI413582	NM_001002895	-0.419043	0.0394021
E17 MIA vs. E17 Saline	Pdxdc1	NM_053181	-0.640328	0.0395003
E17 MIA vs. E17 Saline	Wrap53	NM_144824	0.348573	0.0395475
E17 MIA vs. E17 Saline	Fbf1	NM_172571	0.383899	0.03964
E17 MIA vs. E17 Saline	Syt16	NM_172804	1.07108	0.0396446
E17 MIA vs. E17 Saline	Cln3	NM_009907	0.806399	0.0396904
E17 MIA vs. E17 Saline	Echdc3	NM_024208	1.10743	0.0397072
E17 MIA vs. E17 Saline	Pantr1	NR_027826	1.16113	0.0397625
E17 MIA vs. E17 Saline	Zfp251	NM_001007568	0.476872	0.0397692
E17 MIA vs. E17 Saline	Atp6v1e1	NM_007510	-0.292542	0.0398678
E17 MIA vs. E17 Saline	March9	NM_001033262	0.847641	0.0401922
E17 MIA vs. E17 Saline	Ccdc184	NM_177716	0.830694	0.0403168
E17 MIA vs. E17 Saline	Aldh1l1	NM_027406	0.990958	0.0404367
E17 MIA vs. E17 Saline	Xrcc5	NM_009533	0.476726	0.0404832
E17 MIA vs. E17 Saline	Mtss1	NM_001146180	0.821094	0.0406449
E17 MIA vs. E17 Saline	Rcan1	NM_019466	-0.656676	0.040752
E17 MIA vs. E17 Saline	Frmd5	NM_172673	0.920007	0.0407752
E17 MIA vs. E17 Saline	Slc15a3	NM_023044	-0.55638	0.0407771
E17 MIA vs. E17 Saline	AI464131	NM_001085515	1.10738	0.0407778
E17 MIA vs. E17 Saline	Lipg	NM_010720	1.07043	0.0408694
E17 MIA vs. E17 Saline	Zik1	NM_009577	0.685724	0.0409258
E17 MIA vs. E17 Saline	Ripk1	NM_009068	-0.357827	0.0409354
E17 MIA vs. E17 Saline	Kdm5b	NM_152895	0.47754	0.0409544
E17 MIA vs. E17 Saline	Wipf1	NM_001289723	-1.08005	0.0410041
E17 MIA vs. E17 Saline	Syt13	NM_030725	1.03485	0.0410591
E17 MIA vs. E17 Saline	Neurod4	NM_007501	1.629	0.0411884
E17 MIA vs. E17 Saline	Rimbp3	NM_001033338	1.39051	0.0412087
E17 MIA vs. E17 Saline	Ifrd1	NM_013562	-0.501585	0.0412459
E17 MIA vs. E17 Saline	Slc35f6	NM_175675	-0.384743	0.0412639
E17 MIA vs. E17 Saline	Ccdc127	NM_001168658	0.623917	0.0412971
E17 MIA vs. E17 Saline	Dnah6	NM_001164669	1.06006	0.0414012
E17 MIA vs. E17 Saline	Mlc1	NM_133241	1.02968	0.0414352
E17 MIA vs. E17 Saline	Slc6a11	NM_172890	1.05772	0.0414606
E17 MIA vs. E17 Saline	Fbxo21	NM_145564	0.469878	0.0414731
E17 MIA vs. E17 Saline	Rbm46	NM_001277170	0.996144	0.0414735
E17 MIA vs. E17 Saline	Ncan	NM_007789	1.10946	0.0414806
E17 MIA vs. E17 Saline	Ttc34	NM_172878	2.02459	0.0416385
E17 MIA vs. E17 Saline	Lix1l	NM_001163170	0.47491	0.0416793
E17 MIA vs. E17 Saline	Eno4	NM_178689	0.968237	0.0417555
E17 MIA vs. E17 Saline	Zfp791	NM_001037745	0.782678	0.0418328
E17 MIA vs. E17 Saline	Cdon	NM_021339	0.683916	0.0418449
E17 MIA vs. E17 Saline	Slc7a10	NM_017394	1.10311	0.0418593
E17 MIA vs. E17 Saline	Klf5	NM_009769	-0.979765	0.0418836
E17 MIA vs. E17 Saline	Lrrc23	NM_001302555	1.0619	0.0419248
E17 MIA vs. E17 Saline	C530008M17Rik	NM_001163793	0.93517	0.0419315
E17 MIA vs. E17 Saline	Otx1	NM_011023	1.08216	0.0420144
E17 MIA vs. E17 Saline	Nxt2	NM_001290532	-0.905822	0.0422005
E17 MIA vs. E17 Saline	Igfbp5	NM_010518	0.810488	0.0422369
E17 MIA vs. E17 Saline	Kcnh5	NM_172805	1.68061	0.0423681
E17 MIA vs. E17 Saline	Wnt5a	NM_009524	0.88104	0.0423771
E17 MIA vs. E17 Saline	Smox	NM_001177833	-0.637867	0.0424076
E17 MIA vs. E17 Saline	Unc119b	NM_175352	0.234876	0.0424303
E17 MIA vs. E17 Saline	Asb10	NM_080444	-0.92414	0.0424748
E17 MIA vs. E17 Saline	Katna1	NM_011835	-0.3322	0.0425824
E17 MIA vs. E17 Saline	A930004D18Rik	NR_028376	0.731468	0.0426351
E17 MIA vs. E17 Saline	Tgif1	NM_001164077	-0.538379	0.0426398
E17 MIA vs. E17 Saline	Cdkn1b	NM_009875	0.324234	0.0426666
E17 MIA vs. E17 Saline	Spon1	NM_145584	1.04558	0.0428556
E17 MIA vs. E17 Saline	Ankrd66	NM_001254953	0.991648	0.0429325
E17 MIA vs. E17 Saline	Cbln1	NM_019626	1.18607	0.0429573
E17 MIA vs. E17 Saline	Erp27	NM_026983	-0.586458	0.0429762
E17 MIA vs. E17 Saline	Emx1	NM_010131	1.13998	0.0429953
E17 MIA vs. E17 Saline	Cachd1	NM_198037	0.775304	0.0430033
E17 MIA vs. E17 Saline	Btaf1	NM_001080706	-0.361479	0.0430156
E17 MIA vs. E17 Saline	Zfp81	NM_207541	0.559067	0.0430738
E17 MIA vs. E17 Saline	Afap1	NM_027373	0.460449	0.0431262
E17 MIA vs. E17 Saline	Kcnh2	NM_013569	1.2866	0.0431465
E17 MIA vs. E17 Saline	Bcan	NM_001109758	1.3795	0.0431529
E17 MIA vs. E17 Saline	Sorcs2	NM_030889	1.07782	0.0431708
E17 MIA vs. E17 Saline	Sox9	NM_011448	0.956028	0.0432163
E17 MIA vs. E17 Saline	Rhov	NM_145530	-0.650174	0.0433028
E17 MIA vs. E17 Saline	Bcan	NM_007529	1.07805	0.0434135
E17 MIA vs. E17 Saline	Lacc1	NM_172488	-0.43019	0.0434614
E17 MIA vs. E17 Saline	Neurod1	NM_010894	1.4192	0.043476
E17 MIA vs. E17 Saline	Ccdc160	NM_001034059	1.1625	0.0434844
E17 MIA vs. E17 Saline	Pcdhgb1	NM_033574	0.916349	0.0434894
E17 MIA vs. E17 Saline	Shc3	NM_009167	1.04051	0.0435542
E17 MIA vs. E17 Saline	Cap2	NM_026056	0.903231	0.043586
E17 MIA vs. E17 Saline	A530088E08Rik	NR_029458	-1.65238	0.0436023
E17 MIA vs. E17 Saline	Ptprn2	NM_011215	1.20656	0.0436271
E17 MIA vs. E17 Saline	Dcc	NM_007831	1.21135	0.0436452
E17 MIA vs. E17 Saline	5330413P13Rik	NR_029381	2.84751	0.0437333
E17 MIA vs. E17 Saline	Ttc3	NM_009441	0.586785	0.0437853
E17 MIA vs. E17 Saline	Pianp	NM_175696	1.51983	0.0437949
E17 MIA vs. E17 Saline	Ednrb	NM_001136061	0.67573	0.0438947
E17 MIA vs. E17 Saline	Glrx	NM_053108	-0.439012	0.0439729
E17 MIA vs. E17 Saline	Bbs1	NM_001033128	0.543804	0.0440209
E17 MIA vs. E17 Saline	Zfp61	NM_009561	0.514473	0.0440461
E17 MIA vs. E17 Saline	Fut9	NM_010243	1.13095	0.0441804
E17 MIA vs. E17 Saline	Flywch1	NM_153791	0.377003	0.0441861
E17 MIA vs. E17 Saline	Ttpa	NM_015767	2.12372	0.0442164
E17 MIA vs. E17 Saline	Cfap100	NM_173775	1.19388	0.0442171
E17 MIA vs. E17 Saline	Dusp5	NM_001085390	-0.556521	0.0442803
E17 MIA vs. E17 Saline	Rab36	NM_029781	0.869827	0.0443095
E17 MIA vs. E17 Saline	A830082K12Rik	NR_045195	1.03735	0.0443461
E17 MIA vs. E17 Saline	Nefl	NM_010910	0.997495	0.044349
E17 MIA vs. E17 Saline	Tmem204	NM_001001183	0.622502	0.0443576
E17 MIA vs. E17 Saline	Ptprz1	NM_001081306	1.13401	0.0444079
E17 MIA vs. E17 Saline	D630045J12Rik	NM_194061	0.761216	0.044441
E17 MIA vs. E17 Saline	Sntb1	NM_016667	0.84708	0.0444675
E17 MIA vs. E17 Saline	Klhl29	NM_001164493	0.860283	0.0444871
E17 MIA vs. E17 Saline	Ndrg2	NM_013864	2.32292	0.0445485
E17 MIA vs. E17 Saline	4930447M23Rik	NR_126563	0.970037	0.0446043
E17 MIA vs. E17 Saline	Tmem28	NM_001081283	1.31853	0.0446578
E17 MIA vs. E17 Saline	Ccdc92	NM_144819	0.95586	0.0447419
E17 MIA vs. E17 Saline	Dzank1	NM_172859	0.968997	0.0447671
E17 MIA vs. E17 Saline	F2r	NM_010169	0.621863	0.0448605
E17 MIA vs. E17 Saline	Zfp128	NM_153802	0.516432	0.0449794
E17 MIA vs. E17 Saline	Chd6	NM_173368	0.536546	0.0450949
E17 MIA vs. E17 Saline	9930014A18Rik	NR_030696	0.667618	0.0451627
E17 MIA vs. E17 Saline	Ppt1	NM_008917	-0.334545	0.0452418
E17 MIA vs. E17 Saline	Cacna1i	NM_001044308	1.13104	0.0453537
E17 MIA vs. E17 Saline	Tmem72	NM_178768	1.18846	0.0453594
E17 MIA vs. E17 Saline	Eml5	NM_001081191	0.729369	0.0453756
E17 MIA vs. E17 Saline	Lypd2	NM_026671	-1.55744	0.0453853
E17 MIA vs. E17 Saline	Psme2	NM_011190	-0.552943	0.0454011
E17 MIA vs. E17 Saline	Col3a1	NM_009930	0.559441	0.0454518
E17 MIA vs. E17 Saline	Wnk2	NM_001290311	0.921515	0.0454664
E17 MIA vs. E17 Saline	Rtn2	NM_001025364	1.12697	0.0454878
E17 MIA vs. E17 Saline	Map3k19	NM_011737	1.15948	0.0455086
E17 MIA vs. E17 Saline	Atp9a	NM_015731	1.19581	0.0455242
E17 MIA vs. E17 Saline	Zc3hav1	NM_028864	-0.582167	0.0457151
E17 MIA vs. E17 Saline	Sox3	NM_009237	0.891434	0.0457345
E17 MIA vs. E17 Saline	Tmpo	NM_001283048	-0.987195	0.0457428
E17 MIA vs. E17 Saline	Lncppara	NR_110483	1.05572	0.0458053
E17 MIA vs. E17 Saline	Ntsr1	NM_018766	1.37304	0.0458526
E17 MIA vs. E17 Saline	Zc3h12a	NM_153159	-0.527556	0.0458647
E17 MIA vs. E17 Saline	Slc16a2	NM_009197	0.728392	0.045936
E17 MIA vs. E17 Saline	Neat1	NR_131212	-1.01189	0.0459673
E17 MIA vs. E17 Saline	Nmnat2	NM_175460	0.918581	0.045988
E17 MIA vs. E17 Saline	Stam	NM_011484	0.307486	0.0459916
E17 MIA vs. E17 Saline	Fam210b	NM_025912	0.394477	0.045993
E17 MIA vs. E17 Saline	Fhl1	NM_010211	1.26252	0.0460144
E17 MIA vs. E17 Saline	Fmnl2	NM_172409	0.38211	0.0461287
E17 MIA vs. E17 Saline	5031434O11Rik	NR_033624	0.714408	0.0461581
E17 MIA vs. E17 Saline	Nbea	NM_030595	0.679648	0.0461873
E17 MIA vs. E17 Saline	Zfp160	NM_145483	0.333624	0.0462342
E17 MIA vs. E17 Saline	D030056L22Rik	NM_177640	0.408187	0.0462349
E17 MIA vs. E17 Saline	Spag6l	NM_015773	1.18394	0.0462715
E17 MIA vs. E17 Saline	Prss35	NM_178738	1.3963	0.0463498
E17 MIA vs. E17 Saline	Rspo2	NM_172815	1.14138	0.0463544
E17 MIA vs. E17 Saline	Vwa3a	NM_177697	0.938827	0.0463573
E17 MIA vs. E17 Saline	Col9a2	NM_007741	0.806499	0.0463888
E17 MIA vs. E17 Saline	Zfp606	NM_001039951	0.812431	0.0464388
E17 MIA vs. E17 Saline	Usp16	NM_024258	-0.252445	0.0464547
E17 MIA vs. E17 Saline	Dtwd1	NM_026981	0.465084	0.0464709
E17 MIA vs. E17 Saline	Tusc3	NM_030254	0.273365	0.0465213
E17 MIA vs. E17 Saline	Camta1	NM_001081557	1.01248	0.0465641
E17 MIA vs. E17 Saline	Gm8615	NR_028061	-0.509283	0.0466356
E17 MIA vs. E17 Saline	Fank1	NM_025850	1.07715	0.0467732
E17 MIA vs. E17 Saline	Ms4a6c	NM_028595	-0.55073	0.0468374
E17 MIA vs. E17 Saline	Marveld2	NM_001038602	0.826802	0.0469442
E17 MIA vs. E17 Saline	Cpne2	NM_153507	0.596059	0.0470613
E17 MIA vs. E17 Saline	Capg	NM_001042534	-1.11658	0.0471
E17 MIA vs. E17 Saline	Bhlhe22	NM_021560	1.04312	0.0471031
E17 MIA vs. E17 Saline	Nwd1	NM_176940	1.0748	0.0471245
E17 MIA vs. E17 Saline	Wfdc2	NM_026323	1.51352	0.0471302
E17 MIA vs. E17 Saline	Plaur	NM_011113	-0.616931	0.0472682
E17 MIA vs. E17 Saline	Wdr45b	NM_025793	-0.323349	0.0474896
E17 MIA vs. E17 Saline	Rab39b	NM_175122	1.10571	0.0475225
E17 MIA vs. E17 Saline	2310057M21Rik	NM_026655	0.396491	0.0475442
E17 MIA vs. E17 Saline	Armc10	NM_026034	0.308921	0.0475821
E17 MIA vs. E17 Saline	Irf2bp2	NM_001164598	-0.396765	0.0476186
E17 MIA vs. E17 Saline	Cstf3	NM_145529	-0.291574	0.047682
E17 MIA vs. E17 Saline	Tlr9	NM_031178	-0.434435	0.0476961
E17 MIA vs. E17 Saline	Sstr1	NM_009216	1.19912	0.0477669
E17 MIA vs. E17 Saline	Nynrin	NM_001040072	0.402626	0.0478701
E17 MIA vs. E17 Saline	Pcdhac2	NM_001003672	0.927705	0.0479142
E17 MIA vs. E17 Saline	Lgals12	NM_019516	1.564	0.047924
E17 MIA vs. E17 Saline	Cdkn2b	NM_007670	0.683724	0.0479445
E17 MIA vs. E17 Saline	Glipr1	NM_028608	-0.555578	0.0479675
E17 MIA vs. E17 Saline	Gpatch11	NM_181649	0.351775	0.047982
E17 MIA vs. E17 Saline	Zfp870	NM_207245	0.447977	0.0480309
E17 MIA vs. E17 Saline	Kcnu1	NM_008432	1.54029	0.0480662
E17 MIA vs. E17 Saline	1700029J07Rik	NM_001033148	0.761674	0.0481567
E17 MIA vs. E17 Saline	2810049E08Rik	NR_036594	1.33436	0.0481606
E17 MIA vs. E17 Saline	Zfp467	NM_001085417	0.721259	0.0481648
E17 MIA vs. E17 Saline	Vwc2	NM_177033	1.62192	0.0481765
E17 MIA vs. E17 Saline	Zfp974	NM_028538	0.447076	0.0482203
E17 MIA vs. E17 Saline	Evi2a	NM_001033711	-0.5771	0.0482853
E17 MIA vs. E17 Saline	Dok6	NM_001039173	1.12462	0.0484406
E17 MIA vs. E17 Saline	Specc1	NM_001029936	1.2212	0.048557
E17 MIA vs. E17 Saline	Tug1	NR_002322	0.433004	0.0485804
E17 MIA vs. E17 Saline	Dmgdh	NM_028772	1.44602	0.0486455
E17 MIA vs. E17 Saline	Twist1	NM_011658	0.687489	0.0486613
E17 MIA vs. E17 Saline	Ap5z1	NM_172725	-0.301632	0.0487293
E17 MIA vs. E17 Saline	Wdr6	NM_031392	0.352433	0.048788
E17 MIA vs. E17 Saline	Tmem59l	NM_182991	0.923335	0.0488095
E17 MIA vs. E17 Saline	Mgat4a	NM_173870	-0.962078	0.0489388
E17 MIA vs. E17 Saline	Slc29a4	NM_146257	0.794551	0.0489637
E17 MIA vs. E17 Saline	Ccl24	NM_019577	-0.687632	0.0489782
E17 MIA vs. E17 Saline	Fzd3	NM_021458	1.031	0.0489921
E17 MIA vs. E17 Saline	Serpini1	NM_009250	0.884776	0.0490312
E17 MIA vs. E17 Saline	4930579G18Rik	NR_038053	0.463819	0.0490525
E17 MIA vs. E17 Saline	A430093F15Rik	NR_027805	-0.786888	0.0491804
E17 MIA vs. E17 Saline	Pkia	NM_008862	0.7852	0.049262
E17 MIA vs. E17 Saline	Zswim5	NM_001029912	0.755943	0.0493255
E17 MIA vs. E17 Saline	Hsf2	NM_008297	0.391029	0.0493675
E17 MIA vs. E17 Saline	2610008E11Rik	NM_001004362	0.423497	0.049378
E17 MIA vs. E17 Saline	Epm2aip1	NM_175266	0.484394	0.0494321
E17 MIA vs. E17 Saline	Sorbs2	NM_001310707	1.17977	0.0495107
E17 MIA vs. E17 Saline	Lingo4	NM_177250	1.95502	0.0496007
E17 MIA vs. E17 Saline	Ptn	NM_008973	0.844883	0.049618
E17 MIA vs. E17 Saline	Wasf3	NM_145155	0.910501	0.0496363
E17 MIA vs. E17 Saline	Syt5	NM_016908	0.976217	0.0496648
E17 MIA vs. E17 Saline	Pcdh18	NM_130448	0.644656	0.0498104
E17 MIA vs. E17 Saline	Zfp72	NM_001081680	0.923738	0.0498592

## Sheet: Venn Diagram
						666 elements included exclusively in "E17":		14 common elements in "E17" and "P7":		19 common elements in "E17" and "P20":		10 common elements in "E17" and "P60":		1 common element in "E17", "P7" and "P60"		225 elements included exclusively in "P7":		4 common elements in "P7" and "P20":		3 common elements in "P7" and "P60":		312 elements included exclusively in "P20":		10 common elements in "P20" and "P60":		161 elements included exclusively in "P60":
						NM_001001183	Tmem204	NM_028903	Scara5	NM_001085417	Zfp467	NM_178618	Fam83g	NM_029245	Ankrd53	NM_001163663	Rab6a	NM_177358	Zfp945	NM_031872	Tas1r3	NM_008987	Ptx3	NM_153168	Lars2	NM_010807	Marcksl1
						NM_001002895	AI413582	NM_008505	Lmo2	NM_029688	Srxn1	NM_144549	Trib1			NM_001301652	R3hcc1	NM_001142336	Lmo2	NM_001110129	Ppih	NM_008368	Il2rb	NM_175198	Prox2	NR_045835	A330041J22Rik
						NM_001003672	Pcdhac2	NM_178768	Tmem72	NM_021400	Prg4	NM_011333	Ccl2			NM_134110	Kcne2	NM_001310083	Gnas	NR_028515	Snora78	NM_009450	Tubb2a	NM_009259	Spn	NR_037680	Snora33
						NM_001004143	Usp22	NM_172469	Clic6	NM_026183	Slc47a1	NR_028558	Snora41			NM_133994	Gstt3	NM_026200	Kcnv1			NM_025991	Kbtbd4	NR_046233	Rn45s	NM_001024955	Pik3r1
						NM_001004148	Slc13a5	NM_008668	Nab2	NR_002142	Rpph1	NM_013623	Orm3			NM_144500	Osbpl2					NM_011957	Creb3l1	NM_011200	Ptp4a1	NM_138671	Nadk
						NM_001004182	Tmem178b	NM_001035245	Trpm3	NM_031169	Kcnmb1	NR_030711	Mir22hg			NM_013823	Kl					NM_001164249	Tpm1	NM_146061	Prr5	NM_001143956	Mettl11b
						NM_001004190	Zfp560	NM_027442	Ddo	NR_028363	AA465934	NM_020028	Lpar2			NM_133220	Sgk3					NM_001159482	Rab34	NM_010118	Egr2	NM_001007154	Phactr3
						NM_001004362	2610008E11Rik	NM_001177648	Fnbp1	NM_029210	Sv2c	NM_001164075	Tgif1			NM_001035246	Trpm3					NM_001039385	Vgf	NM_009116	Prrx2	NM_008057	Fzd7
						NM_001005477	Barhl2	NM_172535	Iqub	NM_001146161	Slc11a2	NM_173368	Chd6			NM_001162999	Fnip2					NM_007409	Adh1	NM_001252588	Tspan4	NM_139151	Spag4
						NM_001007568	Zfp251	NM_054077	Prelp	NM_001034874	Shisa6	NM_001290311	Wnk2			NM_001033500	Wdr72					NR_105744	Mir6236	NM_133804	Tmem132a	NM_001168470	Emc6
						NM_001007570	Slc25a42	NM_001281934	Pcsk7	NM_011459	Serpinb8					NM_016675	Cldn2					NM_001145360	Gm9047			NR_106166	Mir8091
						NM_001008501	Zfp760	NM_001166480	Ssr4	NM_027477	Zfp398					NM_001145960	Slc37a2					NM_013542	Gzmb			NR_028266	BC037032
						NM_001009930	Brsk2	NM_001163566	Crb2	NM_001081341	Scaper					NM_146108	Hibch					NM_008012	Akr1b8			NM_153459	Dusp7
						NM_001013022	Odf3b	NM_001159418	Irf9	NM_001289723	Wipf1					NM_030024	Prr15					NM_009747	Bdkrb2			NM_145836	Irf2bpl
						NM_001013411	Nkain2			NM_009704	Areg					NM_008312	Htr2c					NM_001305937	Kctd6			NM_028358	Ssbp1
						NM_001013751	Syna			NM_001033289	Slc9a2					NM_172289	Slc36a4					NM_001294262	Agbl5			NM_020596	Egr4
						NM_001013759	Gas2l2			NM_001204910	AI607873					NM_001310038	Clcf1					NM_009252	Serpina3n			NM_016884	Hnrnpc
						NM_001013777	Zfp488			NM_009864	Cdh1					NM_026908	Cab39l					NM_053200	Ces1d			NM_001038708	Cdc42se1
						NM_001017426	Kdm6b			NM_011606	Clec3b					NM_172989	Lpar1					NM_017391	Slc5a3			NR_027901	2900060B14Rik
						NM_001024474	Diras2									NM_028138	Thumpd2					NM_172050	Cd300e			NM_001105561	Gm11545
						NM_001024728	C330021F23Rik									NR_015463	Snhg17					NM_031195	Msr1			NM_001025371	Serinc4
						NM_001025364	Rtn2									NM_001162983	Lrrc38					NM_033601	Bcl3			NR_029741	Mir24-2
						NM_001025381	Gpr17									NM_028752	Hvcn1					NR_102366	AW112010			NR_029382	Mir17hg
						NM_001025431	Btbd3									NM_021501	Pias4					NM_010370	Gzma			NM_016878	Dnpep
https://bioinfogp.cnb.csic.es/tools/venny/						NM_001025575	Cfhr2									NM_028916	Efhc2					NM_133354	Sumo2			NM_007910	Efna4
						NM_001029912	Zswim5									NM_010388	H2-DMb2					NM_009048	Reps1			NM_019911	Tdo2
						NM_001029936	Specc1									NM_007923	Elk4					NR_015545	4930481A15Rik			NM_001310521	Ankrd23
						NM_001029938	Rilp									NM_024436	Rab22a					NM_001033163	Ephx3			NR_110477	Gm12338
						NM_001031621	Abca17									NM_013624	Otog					NM_001033281	Prdm6			NM_009652	Akt1
						NM_001033128	Bbs1									NM_139310	Otoa					NM_008903	Plpp1			NM_027116	Nkpd1
						NM_001033148	1700029J07Rik									NM_201600	Myo5b					NM_001038625	Sertad2			NM_025520	Lsm5
						NM_001033149	Ttc9									NM_177236	Atp2b3					NM_001177308	Aldoa			NM_007829	Daxx
						NM_001033247	Cfap44									NM_178899	Hepacam2					NM_172053	Adamts16			NM_001166501	Dennd1b
						NM_001033260	Stox1									NM_212484	Cnot6					NM_001081161	Fam171a1			NR_015506	4833418N02Rik
						NM_001033262	March9									NM_025769	Efcab1					NM_009922	Cnn1			NM_016749	Mybph
						NM_001033286	Slc30a10									NM_013509	Eno2					NM_001310476	Asb10			NM_001160366	Ssc4d
						NM_001033322	Gucy1a2									NM_146131	Pbxip1					NM_018857	Msln			NM_030248	Cdk5rap3
						NM_001033338	Rimbp3									NM_025312	Sostdc1					NM_178389	Gale			NM_133662	Ier3
						NM_001033345	Catip									NM_001113408	Ldb1					NM_001286507	Azi2			NM_013787	Skp2
						NM_001033711	Evi2a									NM_001040400	Tet2					NM_033037	Cdo1			NM_001168382	Phf14
						NM_001034059	Ccdc160									NM_001282042	Sh3glb1					NM_009903	Cldn4			NM_001167751	Vps50
						NM_001034867	Pm20d2									NM_009342	Dynlt1b					NM_172499	Mfsd9			NM_001256198	Eif4g3
						NM_001034878	Dnaic2									NM_172303	Jade1					NM_021717	Nrip2			NM_001109759	Fam71a
						NM_001037745	Zfp791									NM_028115	Trub1					NM_027455	Qpct			NR_045608	Mtf2
						NM_001037865	Col28a1									NM_008607	Mmp13					NR_030702	Snord4a			NM_008672	Nap1l4
						NM_001037928	Gm11992									NM_183186	Foxn3					NM_199447	Rrp12			NM_001033537	Pgap3
						NM_001038602	Marveld2									NM_001001932	Eea1					NM_001131020	Gfap			NM_008413	Jak2
						NM_001039080	Rbms2									NM_029475	Adal					NM_029891	Nkrf			NM_172142	Nfkbid
						NM_001039126	Asb1									NM_181274	Zfp869					NM_177628	Fam167a			NM_010294	Gk2
						NM_001039173	Dok6									NM_001136070	Eif2d					NM_001290763	Nmral1			NM_027587	Micalcl
						NM_001039701	Il1rn									NM_013847	Gcat					NM_008161	Gpx3			NM_019643	Fam60a
						NM_001039710	Coq10b									NM_001167745	Wasl					NM_001252438	D16Ertd472e			NM_019487	Hebp2
						NM_001039951	Zfp606									NM_027399	Steap1					NM_013673	Sp100			NR_030432	Mir761
						NM_001040072	Nynrin									NM_001033432	Heca					NM_001195265	Pdzd7			NM_001039386	Nsmf
						NM_001042451	Snca									NM_170671	Mycbpap					NM_018738	Igtp			NR_029464	5033406O09Rik
						NM_001042523	Txnrd1									NR_132727	Nfe2l2					NM_026077	3110040N11Rik			NM_021443	Ccl8
						NM_001042534	Capg									NR_045008	Gm20300					NM_024495	Car13			NR_029412	Snora16a
						NM_001043354	Rorb									NR_102283	5830444B04Rik					NM_001112738	Atp5c1			NM_009113	S100a13
						NM_001044308	Cacna1i									NM_025996	Tomm34					NM_146064	Soat2			NM_001012236	Trex1
						NM_001045533	March4									NM_001001185	BC048507					NM_015763	Lpin1			NM_029857	Tmco4
						NM_001048176	Cerkl									NR_102393	Gm12992					NM_153098	Cd109			NM_010828	Cited2
						NM_001077361	Fhl1									NM_139154	Rab40c					NM_011393	Slc1a2			NM_177759	Ccdc60
						NM_001077707	Shprh									NM_011263	Rest					NM_010260	Gbp2			NM_009067	Ralbp1
						NM_001080706	Btaf1									NM_178752	Gdpgp1					NR_015519	AI662270			NM_028696	Nabp1
						NM_001080743	Grk4									NM_001243052	Bcat2					NM_010930	Nov			NM_001293792	Ints10
						NM_001080813	Rab11fip1									NM_021879	Oca2					NM_001305819	Apoe			NM_001198794	AB124611
						NM_001080814	Fat3									NM_001164662	Cyfip1					NM_175443	Etnk2			NM_001285452	Tmem33
						NM_001080933	Ankfn1									NR_045076	Gm19510					NM_009510	Ezr			NM_009743	Bcl2l1
						NM_001081021	Zfp780b									NR_046048	Gm10677					NM_021275	Kcna4			NM_027893	Nectin4
						NM_001081160	Mdga1									NM_021381	Prokr1					NM_001310726	Rps15			NM_001001295	Dis3l
						NM_001081169	Aspg									NR_028298	2610306M01Rik					NM_011526	Tagln			NR_045719	AU022793
						NM_001081191	Eml5									NM_007734	Col4a3					NM_146256	Hpdl			NM_133983	Cd276
						NM_001081230	Map9									NM_018772	Bri3					NM_009425	Tnfsf10			NR_110986	Serf2
						NM_001081235	Mn1									NM_201362	Ccdc68					NM_001164659	Trank1			NM_001145801	Ctla2b
						NM_001081237	Klhl42									NM_183138	Tet3					NM_016789	Nptx2			NM_010562	Ilk
						NM_001081283	Tmem28									NM_011160	Prkg1					NM_178799	Acad12			NM_018736	Mre11a
						NM_001081306	Ptprz1									NM_145455	Btf3					NM_001033164	2510002D24Rik			NM_010090	Dusp2
						NM_001081330	Dnah2									NM_013697	Ttr					NR_045876	F630206G17Rik			NR_036602	4933421O10Rik
						NM_001081365	Cystm1									NM_146062	Pphln1					NM_001290181	Nudt7			NM_177001	9130023H24Rik
						NM_001081393	Armc4									NM_007998	Fech					NM_010084	Adam18			NM_011397	Slc23a1
						NM_001081421	Galnt16									NM_001029984	Fcrlb					NM_172796	Slfn9			NM_009620	Adam4
						NM_001081422	Bod1l									NM_144860	Mib1					NM_008354	Il12rb2			NM_011121	Plk1
						NM_001081557	Camta1									NM_178934	Slc2a12					NM_009650	Akap3			NM_172453	Pif1
						NM_001081680	Zfp72									NM_009509	Vil1					NM_027321	Lrrc39			NM_001008420	Cdh12
						NM_001085390	Dusp5									NM_001164655	9530053A07Rik					NM_175362	Card11			NM_026120	Carnmt1
						NM_001085501	Ppp1r3d									NM_007705	Cirbp					NM_172460	Nphp3			NM_001306069	Adipor1
						NM_001085515	AI464131									NM_172926	Snx14					NM_182997	Prkab2			NM_011711	Fmnl3
						NM_001098170	Pcdh10									NM_001033155	Dnajb14					NM_030701	Hcar2			NM_174854	Disc1
						NM_001101478	D3Ertd254e									NM_001173506	Map1a					NM_030098	Rnase6			NR_004445	Snord22
						NM_001102458	Azin1									NR_027829	Gm10638					NR_033600	5033404E19Rik			NM_177722	Mcmdc2
						NM_001109758	Bcan									NM_009347	Tecta					NM_197986	Tmem140			NM_019731	Nme4
						NM_001110796	Pclo									NM_172768	Gramd1b					NM_013596	Mc5r			NR_034155	Olfr1372-ps1
						NM_001111058	Cd33									NM_001081371	Dmxl1					NM_175507	Slc35g1			NM_010139	Epha2
						NM_001113208	Ncam2									NM_009163	Sgpl1					NM_010415	Hbegf			NM_028166	1600014C10Rik
						NM_001114679	9930111J21Rik1									NM_001177705	Homez					NM_011607	Tnc			NM_025949	Rps6ka6
						NM_001122738	Kansl1l									NM_198109	Ssh1					NM_145222	B3gnt7			NM_001195531	Gm5741
						NM_001126047	Sema4c									NM_001199274	Mat2b					NM_016917	Slc40a1			NR_030781	Ankrd10
						NM_001128606	Epb41									NM_201368	Xkr8					NM_177350	Gldn			NM_144907	Sesn2
						NM_001134300	Nol4l									NM_026301	Rnf125					NM_001289521	Zeb2			NM_133865	Dclre1b
						NM_001134427	Cdv3									NR_045633	A230056J06Rik					NM_173350	Osbpl9			NR_045696	9330133O14Rik
						NM_001136060	Dpp6									NM_029418	9130401M01Rik					NM_008392	Acod1			NM_011337	Ccl3
						NM_001136061	Ednrb									NM_198710	Sypl					NM_177615	Slc26a10			NM_008115	Gfra2
						NM_001139513	Raly									NM_183321	Proser3					NM_009112	S100a10			NR_106176	Mir142b
						NM_001142731	Kctd1									NM_027745	Ccdc57					NR_038090	AI506816			NM_197988	1190005I06Rik
						NM_001142957	Zfp955b									NM_001139516	Rbl1					NM_001039556	Rad54b			NM_177305	Arl4c
						NM_001145899	Slc15a2									NM_010835	Msx1					NM_028351	Rspo3			NR_046212	C130030K03Rik
						NM_001146024	Zfp444									NM_173431	Rpgrip1l					NM_018883	Camkk1			NM_007546	Bik
						NM_001146043	Gfm2									NM_145926	Mgat4b					NM_145497	Nmrk1			NM_181593	Itpkc
						NM_001146180	Mtss1									NM_153415	Pomt2					NM_027950	Osgin1			NM_001205353	Gramd4
						NM_001159417	Irf9									NM_001110227	Kcnj13					NM_029946	Efcab6			NM_175116	Lpar6
						NM_001159647	Cntn1									NM_025283	Mob4					NM_007489	Arntl			NM_197980	Cox19
						NM_001160345	Svip									NM_172677	Ythdf3					NM_008533	Cd180			NM_001002267	Tmem158
						NM_001160353	Grm2									NM_008487	Arhgef2					NR_033527	Ccl25			NR_028543	Snord47
						NM_001162917	Dennd4a									NM_001039081	Mier1					NM_016974	Dbp			NM_001162538	Odf2l
						NM_001162926	Fam84b									NM_028865	Mettl23					NM_027154	Tmbim1			NM_001163818	Ppp1r10
						NM_001163170	Lix1l									NM_001081382	Zfp777					NM_007392	Acta2			NR_015473	1700020I14Rik
						NM_001163355	Rhot1									NM_001287206	BC030499					NM_001004176	Maml3			NM_028275	1700112E06Rik
						NM_001163574	Tjp1									NM_001080930	Atxn1l					NM_145947	Slc26a7			NM_001164187	Nagk
						NM_001163793	C530008M17Rik									NR_003519	Pisd-ps2					NM_028484	1700037C18Rik			NR_108021	Gm16712
						NM_001163996	Zfp605									NM_001163559	Lrriq1					NM_008372	Il7r			NM_020625	Zbtb22
						NM_001164077	Tgif1									NM_134023	Tbc1d10a					NM_018729	Cd244			NM_010175	Fadd
						NM_001164320	Chadl									NM_021366	Klf13					NM_001145164	Tgtp2			NM_023440	Tmem86b
						NM_001164493	Klhl29									NR_015573	1700012D14Rik					NM_080456	Mrps6			NM_170759	Zfp628
						NM_001164581	Zfp961									NM_183112	1700029I15Rik					NM_015743	Nr4a3			NM_145383	Rho
						NM_001164598	Irf2bp2									NM_139221	Defb11					NM_021511	Rrs1			NM_172560	Cntrob
						NM_001164669	Dnah6									NM_028242	Htatsf1					NM_001190374	Adamtsl3			NM_177596	Zfp947
						NM_001164676	Zfp229									NM_173734	Tmem87a					NM_053085	Tcf23			NM_009594	Abl1
						NM_001164804	Coro2a									NM_011945	Map3k1					NM_029499	Ms4a4c			NM_147201	Nrbp1
						NM_001166531	Sfmbt1									NM_026068	Med31					NM_025654	Rdm1			NM_001190373	Kcng2
						NM_001167883	Ankrd50									NR_125904	Sumo3					NM_001289493	Gbp3			NM_145741	Gdf10
						NM_001168658	Ccdc127									NM_011505	Stxbp4					NM_023735	Actr3			NR_045477	1700003D09Rik
						NM_001177427	Eid2b									NM_019829	Stx5a					NM_172118	Myl9			NM_001163268	Lpar5
						NM_001177833	Smox									NM_145834	Il17c					NM_181819	Wfikkn2			NM_026654	Toe1
						NM_001243908	Zfp383									NM_172468	Snx30					NM_011584	Nr1d2			NM_010499	Ier2
						NM_001244916	Sall2									NM_173427	Klhdc7a					NM_008137	Gna14			NM_001198984	Tcof1
						NM_001252072	Hs3st4									NM_001164604	Nsmce2					NM_021371	Caln1			NM_138673	Stab2
						NM_001252382	Irf5									NR_046184	4930447K03Rik					NM_009847	Cd2ap			NM_177282	Mical2
						NM_001252682	Dhx30									NM_033144	Sept8					NM_001304528	Gm4737			NM_173002	Zxdc
						NM_001253354	Fam214b									NM_021509	Moxd1					NM_001252395	Slc25a19			NM_152803	Hpse
						NM_001254953	Ankrd66									NM_001127346	Ndufaf2					NM_194336	Gbp6			NM_021495	Nectin3
						NM_001256263	3110082J24Rik									NM_134038	Slc16a6					NM_009309	T			NM_001164806	Bend4
						NM_001267622	Ttc28									NM_173016	Vat1l					NM_001159551	H13			NM_010155	Erf
						NM_001271584	Dnajc5									NM_008367	Il2ra					NM_001310039	Clcf1			NM_022432	Sirt2
						NM_001271727	Trim2									NM_001285940	Fez2					NM_011579	Tgtp1			NR_126484	6330415G19Rik
						NM_001276250	Cp									NM_011381	Six3					NM_153151	Acat3			NM_001033488	Mfsd2b
						NM_001276445	Tlr1									NM_029870	Crebrf					NM_001037713	Xaf1			NM_029307	Hspb9
						NM_001276465	Vps13d									NM_001163645	Osbpl3					NM_001048143	Mon1b			NM_010254	Galr2
						NM_001277170	Rbm46									NM_007799	Ctse					NM_172870	Bnc2			NM_013652	Ccl4
						NM_001281466	Mroh2a									NM_031408	Gigyf1					NM_023755	Tfcp2l1			NM_010444	Nr4a1
						NM_001282073	Deaf1									NM_177664	Plppr4					NM_001033207	Nlrc5			NM_027827	Afmid
						NM_001283048	Tmpo									NM_177445	Dars					NM_019949	Ube2l6			NM_018820	Sertad1
						NM_001284398	Sept4									NM_027854	Tmem248					NM_027711	Iqgap2			NM_008993	Pxmp2
						NM_001289740	Mturn									NM_030074	Zfp687					NM_011345	Sele			NM_001305804	Pank4
						NM_001289817	Ovol3									NM_001007577	Tceanc					NM_008344	Igfbp6			NM_001077529	Nme2
						NM_001290410	Nkain3									NM_001284402	P2rx7					NM_025760	Hacd4			NR_015551	Rab10os
						NM_001290532	Nxt2									NM_028774	Rnf6					NM_009759	Bmx			NM_001081326	Agl
						NM_001290636	Dock7									NR_040403	Gm15417					NM_008591	Met			NM_026167	Klhl13
						NM_001291002	Galk2									NM_145228	Oas1h					NM_007853	Degs1			NM_025577	2810428I15Rik
						NM_001291196	Mef2a									NM_007859	Dffb					NM_020516	Slc16a8			NM_145542	Ahcyl1
						NM_001302555	Lrrc23									NM_013594	Mbd1					NM_001163640	Chn2			NM_001276390	Mdfi
						NM_001303423	Aldoc									NM_021516	Mark3					NM_177084	Slc9a4			NM_001243712	Itch
						NM_001304965	Pou6f1									NM_145743	Lace1					NM_029935	Chst15
						NM_001310591	Mtss1l									NM_009567	Zfp93					NM_172414	Zc2hc1c
						NM_001310707	Sorbs2									NM_001195094	Cfap73					NM_018861	Slc1a4
						NM_001310767	D2hgdh									NM_021883	Tmod1					NM_026152	Hoga1
						NM_001311790	Ctsc									NM_031380	Fstl3					NM_010746	Ncr1
						NM_007384	Asic2									NM_026563	Sdccag3					NM_001305936	Kctd6
						NM_007429	Agtr2									NM_001310331	Ms4a4a					NM_053122	Immp2l
						NM_007501	Neurod4									NM_001110778	Adam11					NM_175413	Lrrc39
						NM_007510	Atp6v1e1									NM_011989	Slc27a4					NM_009814	Casq2
						NM_007511	Atp7b									NM_025538	Alkbh7					NM_026163	Pkp2
						NM_007520	Bach1									NM_026686	0610011F06Rik					NM_026094	Atp8b3
						NM_007529	Bcan									NM_008909	Ppl					NM_010043	Des
						NM_007535	Bcl2a1c									NM_001039244	Gm7120					NM_008686	Nfe2l1
						NM_007548	Prdm1									NM_025808	Lztr1					NM_016737	Stip1
						NM_007556	Bmp6									NM_001177567	Otogl					NM_146515	Olfr99
						NM_007609	Casp4									NM_027175	Ndufaf1					NM_026278	Lrp2bp
						NM_007621	Cbr2									NM_021550	C1galt1c1					NM_001190332	Frmd7
						NM_007670	Cdkn2b									NM_010555	Il1r2					NM_199322	Dot1l
						NM_007741	Col9a2									NR_028300	Dubr					NM_033583	Pcdhgc5
						NM_007742	Col1a1									NM_020583	Isg20					NM_016741	Scarb1
						NM_007789	Ncan									NM_146254	Wdr78					NM_029803	Ifi27l2a
						NM_007831	Dcc									NM_018879	Nprl2					NM_203320	Cxcl3
						NM_007930	Enc1									NM_025962	Mmachc					NM_007903	Edn3
						NM_008122	Gjc1									NR_033526	Gm16523					NM_013585	Psmb9
						NM_008184	Gstm6									NM_181266	Zfp120					NM_026251	Patl2
						NM_008297	Hsf2									NM_026841	Prr32					NM_008279	Map4k1
						NM_008315	Htr7									NM_026482	Atp2b1					NM_008704	Nme1
						NM_008342	Igfbp2									NM_172458	Zfp871					NM_024187	U2af1
						NM_008359	Il17ra									NM_001009575	Armcx5					NM_175392	Fam73b
						NM_008417	Kcna2									NM_152821	Purg					NM_028133	Egln3
						NM_008428	Kcnj8									NM_177642	Igfn1					NM_011331	Ccl12
						NM_008432	Kcnu1									NM_176931	Syt15					NM_013605	Muc1
						NM_008445	Kif3c									NM_001042499	Rabl3					NM_032005	Tbx19
						NM_008555	Masp1									NM_177674	Cfap74					NR_040615	8030442B05Rik
						NM_008653	Mybpc3									NM_001166629	Dynlt1a					NM_024471	Lias
						NM_008690	Nfkbie									NM_001161849	Sgk1					NM_207225	Hdac4
						NM_008714	Notch1									NM_134086	Slc38a1					NM_009909	Cxcr2
						NM_008729	Ctnnd2									NM_001039202	Hdhd2					NM_007646	Cd38
						NM_008732	Slc11a2									NR_033326	Gm5089					NM_028572	Vgll3
						NM_008744	Ntn1									NM_178149	Pik3ip1					NM_025504	Atp5sl
						NM_008745	Ntrk2									NM_001098799	Tox2					NM_011976	Sema4g
						NM_008746	Ntrk3									NM_133770	Adck4					NM_001301811	Irf8
						NM_008747	Ntsr2									NM_178772	Nceh1					NR_028420	Zfp809
						NM_008842	Pim1									NM_001037938	Dhrs4					NM_011020	Hspa4l
						NM_008851	Pitpnm1									NM_028102	Ddhd2					NM_008221	Hbb-y
						NM_008862	Pkia									NR_103513	Gm15694					NM_001195097	3425401B19Rik
						NM_008873	Plau									NM_023322	Zkscan14					NM_001198955	Gm7694
						NM_008881	Plxna1									NR_028549	Snord37					NM_021542	Kcnk5
						NM_008917	Ppt1									NM_026352	Ppid					NM_001177412	Usp35
						NM_008928	Map2k3									NM_175035	Gimap5					NM_001170853	Mndal
						NM_008957	Ptch1									NM_010510	Ifnb1					NM_001204166	Rapgef4
						NM_008973	Ptn									NM_026912	Snx15					NM_011280	Trim10
						NM_009044	Rel									NM_176987	Simc1					NM_015747	Slc20a1
						NM_009055	Rfx1									NM_008916	Inpp5k					NM_015814	Dkk3
						NM_009068	Ripk1									NM_008800	Pde1b					NR_077233	C230037L18Rik
						NM_009136	Scrg1									NM_024284	Hagh					NM_010553	Il18rap
						NM_009144	Sfrp2									NM_001290288	Samd15					NM_009757	Bmp15
						NM_009147	Sec23a									NM_001134717	2810006K23Rik					NM_001005425	Zfp663
						NM_009167	Shc3									NM_001166553	Rnf145					NM_001110150	Mgat1
						NM_009197	Slc16a2									NR_131123	9330136K24Rik					NM_001204233	Spp1
						NM_009216	Sstr1									NM_177841	Ccdc187					NM_001081093	Arfip1
						NM_009219	Sstr4									NR_040698	AW046200					NM_001039485	Piezo2
						NM_009237	Sox3									NM_177124	Tnrc6b					NM_001081549	Rcan1
						NM_009238	Sox4									NM_027410	Tecpr1					NM_011292	Rpl9
						NM_009250	Serpini1															NM_017371	Hpx
						NM_009401	Tnfrsf8															NM_198249	Arhgef40
						NM_009441	Ttc3															NM_008006	Fgf2
						NM_009453	Zrsr2															NR_030705	Snord2
						NM_009513	Nrsn1															NM_001256081	Myo7a
						NM_009517	Zmat3															NM_028761	Parn
						NM_009523	Wnt4															NM_181754	Gpr141
						NM_009524	Wnt5a															NM_001289720	Ampd2
						NM_009533	Xrcc5															NM_001081120	Fam89a
						NM_009553	Zscan2															NM_008176	Cxcl1
						NM_009555	Zfp40															NM_008599	Cxcl9
						NM_009557	Zfp46															NM_027902	Tmprss6
						NM_009561	Zfp61															NM_172479	Slc38a5
						NM_009564	Zfp64															NM_172980	Slc28a2
						NM_009573	Zic1															NM_007759	Crabp2
						NM_009577	Zik1															NM_025314	Dtd1
						NM_009595	Abl2															NM_026584	Gtf2e2
						NM_009697	Nr2f2															NR_030676	Phtf1os
						NM_009768	Bsg															NM_001039522	Leo1
						NM_009769	Klf5															NM_001098789	Ndufa4l2
						NM_009779	C3ar1															NM_009860	Cdc25c
						NM_009841	Cd14															NM_027450	Glipr2
						NM_009855	Cd80															NM_001167922	Gtf2e2
						NM_009875	Cdkn1b															NM_145824	Ranbp10
						NM_009907	Cln3															NM_030684	Trim34a
						NM_009930	Col3a1															NM_026792	Agpat5
						NM_009936	Col9a3															NM_001111320	Idh1
						NM_010100	Edar															NM_016888	B3gnt2
						NM_010110	Efnb1															NM_027376	Fuz
						NM_010131	Emx1															NM_029873	8030423J24Rik
						NM_010158	Khdrbs3															NM_001302505	Tmub2
						NM_010169	F2r															NM_008818	Rhox5
						NM_010200	Fgf13															NM_133852	Golga2
						NM_010211	Fhl1															NM_172891	Styk1
						NM_010243	Fut9															NM_019660	Mycbp
						NM_010332	Ednra															NM_001170746	Magi2
						NM_010408	Hcn1															NM_028149	Fbxl20
						NM_010430	Hic1															NM_001303015	Ap3s1
						NM_010518	Igfbp5															NM_001145034	Gm13889
						NM_010554	Il1a															NM_001080927	Rbpj
						NM_010570	Irs1															NM_001077688	Lrba
						NM_010607	Kcnk2															NM_001113391	Cd247
						NM_010720	Lipg															NM_181409	Mtmr11
						NM_010732	Lrrn2															NM_133187	Fam198b
						NM_010894	Neurod1															NR_027858	Nlrp1c-ps
						NM_010910	Nefl															NM_181422	Pkd2l1
						NM_011023	Otx1															NM_028751	Tjap1
						NM_011056	Pde4d															NM_133871	Ifi44
						NM_011113	Plaur															NM_001012273	Birc5
						NM_011158	Prkar2b															NM_001139520	Samhd1
						NM_011190	Psme2															NM_153049	Mkl1
						NM_011215	Ptprn2															NM_019440	Irgm2
						NM_011218	Ptprs															NM_025378	Ifitm3
						NM_011240	Ranbp2															NM_001004173	Sgpp2
						NM_011395	Slc22a3															NM_011310	S100a3
						NM_011408	Slfn2															NM_023835	Trim12a
						NM_011448	Sox9															NM_019738	Nupr1
						NM_011484	Stam															NM_001101443	Prrt4
						NM_011658	Twist1															NM_013591	Madcam1
						NM_011674	Ugt8a															NM_015807	Nt5c
						NM_011737	Map3k19															NM_023892	Icam4
						NM_011740	Ywhaz															NM_199062	Zfp781
						NM_011758	Zfp39															NM_145933	St6gal1
						NM_011785	Akt3															NM_007763	Crip1
						NM_011790	Arih2															NM_010361	Gstt2
						NM_011835	Katna1															NM_145370	Gps1
						NM_011923	Angptl2															NM_008364	Il1rap
						NM_012023	Ppp2r5c															NM_001166532	Sfmbt1
						NM_012054	Aoah															NM_011943	Map2k6
						NM_013562	Ifrd1															NM_001081264	Alg6
						NM_013569	Kcnh2															NM_010277	Gfap
						NM_013582	Lhcgr															NM_001039676	Slc39a2
						NM_013657	Sema3c															NM_007400	Adam12
						NM_013674	Irf4															NM_007383	Acads
						NM_013681	Syn2															NM_174876	Impg2
						NM_013702	Uncx															NM_029752	Bri3bp
						NM_013780	Npas3															NR_028262	Rmst
						NM_013834	Sfrp1															NM_001033530	AW146154
						NM_013835	Trove2															NM_008231	Hdgf
						NM_013864	Ndrg2															NM_001042556	Rpf2
						NM_013922	Zfp354c															NM_001166432	Hnrnpf
						NM_015731	Atp9a															NM_053127	Pcdhb2
						NM_015767	Ttpa															NR_024025	Mtmr2
						NM_015773	Spag6l															NM_172308	Mthfd1l
						NM_015795	Fbxo16															NM_023523	Pecr
						NM_016667	Sntb1															NM_009057	Slc50a1
						NM_016684	Zscan12															NM_029278	Nop14
						NM_016798	Pdlim3
						NM_016803	Chst3
						NM_016908	Syt5
						NM_016968	Olig1
						NM_017394	Slc7a10
						NM_018766	Ntsr1
						NM_018803	Syt10
						NM_018867	Cpxm2
						NM_018881	Fmo2
						NM_018884	Pdzrn3
						NM_019466	Rcan1
						NM_019497	Grk4
						NM_019516	Lgals12
						NM_019577	Ccl24
						NM_019588	Plce1
						NM_019626	Cbln1
						NM_019764	Amotl2
						NM_019941	Zfp235
						NM_020052	Scube2
						NM_020272	Pik3cg
						NM_020277	Trpm5
						NM_021320	Ntn4
						NM_021339	Cdon
						NM_021458	Fzd3
						NM_021551	Slc22a17
						NM_021560	Bhlhe22
						NM_021704	Cxcl12
						NM_021896	Gucy1a3
						NM_022004	Fxyd6
						NM_023044	Slc15a3
						NM_023363	Zfp788
						NM_023537	Rab3b
						NM_023790	Wdr54
						NM_023868	Ryr2
						NM_024208	Echdc3
						NM_024258	Usp16
						NM_025385	Prr13
						NM_025499	Eid3
						NM_025543	Mcts2
						NM_025734	Kcng4
						NM_025793	Wdr45b
						NM_025850	Fank1
						NM_025898	Napa
						NM_025912	Fam210b
						NM_026034	Armc10
						NM_026056	Cap2
						NM_026058	Cers4
						NM_026066	Cmtm5
						NM_026191	Dhx40
						NM_026319	Ift74
						NM_026323	Wfdc2
						NM_026390	Ubxn4
						NM_026454	Ube2f
						NM_026598	Ebpl
						NM_026655	2310057M21Rik
						NM_026671	Lypd2
						NM_026849	Mtmr14
						NM_026981	Dtwd1
						NM_026983	Erp27
						NM_027032	Pacrg
						NM_027112	Capns2
						NM_027363	Chp2
						NM_027373	Afap1
						NM_027406	Aldh1l1
						NM_027482	5730508B09Rik
						NM_027519	Medag
						NM_027641	Spef1
						NM_027715	Otud1
						NM_027721	Katnal2
						NM_027874	Csnk1d
						NM_027974	Efhc1
						NM_028130	Zfp157
						NM_028142	Nsun4
						NM_028387	Macrod2
						NM_028427	Tmem192
						NM_028523	Dcbld2
						NM_028538	Zfp974
						NM_028543	Zfp763
						NM_028595	Ms4a6c
						NM_028608	Glipr1
						NM_028666	Fam110a
						NM_028772	Dmgdh
						NM_028806	Phactr3
						NM_028810	Rnd3
						NM_028864	Zc3hav1
						NM_028880	Lrrtm1
						NM_028932	Eaf1
						NM_028961	Stpg3
						NM_028979	Cyp2j9
						NM_029198	4930538K18Rik
						NM_029281	Zfp820
						NM_029285	1700001C02Rik
						NM_029306	1700012B09Rik
						NM_029344	Acyp2
						NM_029407	Fam227a
						NM_029408	Iqcd
						NM_029749	Usp42
						NM_029781	Rab36
						NM_029894	Fam162b
						NM_030143	Ddit4l
						NM_030189	Stpg1
						NM_030254	Tusc3
						NM_030259	Rilpl2
						NM_030595	Nbea
						NM_030725	Syt13
						NM_030733	Gpr63
						NM_030889	Sorcs2
						NM_031178	Tlr9
						NM_031392	Wdr6
						NM_033574	Pcdhgb1
						NM_033592	Pcdhga9
						NM_053015	Mlph
						NM_053108	Glrx
						NM_053131	Pcdhb6
						NM_053133	Pcdhb8
						NM_053136	Pcdhb11
						NM_053139	Pcdhb14
						NM_053178	Acsbg1
						NM_053181	Pdxdc1
						NM_053185	Col4a6
						NM_054103	Stk33
						NM_080444	Asb10
						NM_080450	Gjc3
						NM_080640	Baalc
						NM_130447	Dusp16
						NM_130448	Pcdh18
						NM_130452	Bbox1
						NM_130886	Card14
						NM_133208	Zfp287
						NM_133241	Mlc1
						NM_133364	Prima1
						NM_133365	Dnah5
						NM_133485	Ppp1r14c
						NM_133626	Rrbp1
						NM_133706	Tmem97
						NM_133784	Wwtr1
						NM_133902	Sdsl
						NM_134438	Gpr37l1
						NM_138595	Gldc
						NM_138742	Nap1l3
						NM_138953	Ell2
						NM_139146	Satb2
						NM_144534	Tmem38a
						NM_144546	Zfp119a
						NM_144799	Lmcd1
						NM_144812	Tnrc6b
						NM_144819	Ccdc92
						NM_144824	Wrap53
						NM_144852	Slc7a4
						NM_144939	Frs3
						NM_144955	Nkx6-1
						NM_145100	Lypd1
						NM_145134	Spsb4
						NM_145155	Wasf3
						NM_145483	Zfp160
						NM_145501	Pi4k2a
						NM_145529	Cstf3
						NM_145530	Rhov
						NM_145564	Fbxo21
						NM_145584	Spon1
						NM_145609	Msantd4
						NM_145827	Nlrp3
						NM_145916	Zfp7
						NM_145931	Zc3h7a
						NM_146011	Arhgap9
						NM_146015	Efemp1
						NM_146114	Dclre1c
						NM_146140	Tram1l1
						NM_146241	Trhde
						NM_146257	Slc29a4
						NM_146328	Olfr110
						NM_148938	Slc1a3
						NM_152895	Kdm5b
						NM_153074	Lrrc25
						NM_153105	Cldn19
						NM_153119	Plekho2
						NM_153159	Zc3h12a
						NM_153407	Csrnp2
						NM_153507	Cpne2
						NM_153596	Tmem17
						NM_153600	Ttc26
						NM_153791	Flywch1
						NM_153802	Zfp128
						NM_170597	Creg2
						NM_170599	Igsf11
						NM_170779	Wwc1
						NM_172409	Fmnl2
						NM_172461	Nek11
						NM_172471	Itih5
						NM_172485	Thsd7b
						NM_172488	Lacc1
						NM_172571	Fbf1
						NM_172673	Frmd5
						NM_172676	Samd10
						NM_172696	Inadl
						NM_172701	Oscp1
						NM_172725	Ap5z1
						NM_172791	Pla2g3
						NM_172804	Syt16
						NM_172805	Kcnh5
						NM_172815	Rspo2
						NM_172859	Dzank1
						NM_172863	Zfp697
						NM_172878	Ttc34
						NM_172890	Slc6a11
						NM_172898	Kirrel2
						NM_172914	Ccdc113
						NM_172919	Zfp846
						NM_172955	Vcan
						NM_172994	Ppp2r2c
						NM_173402	Rgs12
						NM_173423	Fem1c
						NM_173437	Nav1
						NM_173752	Lgalsl
						NM_173770	Fam69c
						NM_173775	Cfap100
						NM_173870	Mgat4a
						NM_174988	Cdh22
						NM_174989	Ticam1
						NM_175122	Rab39b
						NM_175189	Hepacam
						NM_175199	Hspa12a
						NM_175266	Epm2aip1
						NM_175284	Fzd10
						NM_175352	Unc119b
						NM_175366	Mex3b
						NM_175398	Fam212b
						NM_175407	Sobp
						NM_175432	Tmem132c
						NM_175460	Nmnat2
						NM_175465	Sestd1
						NM_175473	Fras1
						NM_175478	Lrfn3
						NM_175506	Adamts19
						NM_175628	A2m
						NM_175669	Gpr82
						NM_175675	Slc35f6
						NM_175681	Glp2r
						NM_175696	Pianp
						NM_176848	Fbxo2
						NM_176940	Nwd1
						NM_176952	6430573F11Rik
						NM_176999	Atp10b
						NM_177006	Nwd2
						NM_177013	Tmem229a
						NM_177033	Vwc2
						NM_177224	Chd9
						NM_177250	Lingo4
						NM_177275	Amigo3
						NM_177328	Grm7
						NM_177359	Zfp799
						NM_177577	Dcdc2a
						NM_177582	Mlxip
						NM_177589	Ulk4
						NM_177640	D030056L22Rik
						NM_177644	Rasal2
						NM_177684	Zfp637
						NM_177697	Vwa3a
						NM_177716	Ccdc184
						NM_177727	Lsm14b
						NM_177740	Rgma
						NM_177784	Klhl23
						NM_177854	Sertm1
						NM_178086	Fa2h
						NM_178110	Trim62
						NM_178347	Cdc23
						NM_178411	Zfp334
						NM_178615	Rgmb
						NM_178689	Eno4
						NM_178722	Zfp438
						NM_178738	Prss35
						NM_178750	Ss18l1
						NM_181420	Fn3krp
						NM_181423	Supv3l1
						NM_181649	Gpatch11
						NM_182991	Tmem59l
						NM_182994	Arl5a
						NM_183141	Elfn2
						NM_183158	Cyp2ab1
						NM_183259	Smim5
						NM_183426	Sbno2
						NM_194061	D630045J12Rik
						NM_198037	Cachd1
						NM_198610	Igsf21
						NM_198615	Mex3d
						NM_199017	9230110C19Rik
						NM_199221	Cd300lb
						NM_199223	Rtn4rl2
						NM_199364	Lzts1
						NM_207205	Igsf3
						NM_207245	Zfp870
						NM_207541	Zfp81
						NR_001460	Rmrp
						NR_002322	Tug1
						NR_002863	Emx2os
						NR_015349	Etohd2
						NR_015456	Snhg14
						NR_015511	E030011O05Rik
						NR_015556	2610035D17Rik
						NR_015602	F730043M19Rik
						NR_024509	Tmem80
						NR_027343	Gorasp2
						NR_027414	Fbxo34
						NR_027805	A430093F15Rik
						NR_027826	Pantr1
						NR_027827	Chd3os
						NR_027923	C630043F03Rik
						NR_027985	4632415L05Rik
						NR_028061	Gm8615
						NR_028264	Dleu2
						NR_028282	Snord83b
						NR_028314	4833422C13Rik
						NR_028376	A930004D18Rik
						NR_029381	5330413P13Rik
						NR_029425	Rbmx
						NR_029458	A530088E08Rik
						NR_029460	6530402F18Rik
						NR_030576	Mir568
						NR_030689	4930539J05Rik
						NR_030696	9930014A18Rik
						NR_030762	Snord17
						NR_030769	Nkx2-2os
						NR_033261	Prr33
						NR_033336	Snora23
						NR_033553	1700048O20Rik
						NR_033585	Cyp4f41-ps
						NR_033624	5031434O11Rik
						NR_036594	2810049E08Rik
						NR_037996	Hmga2-ps1
						NR_038037	E130307A14Rik
						NR_038053	4930579G18Rik
						NR_038057	Lhx1os
						NR_038158	5730405O15Rik
						NR_040331	E130215H24Rik
						NR_040400	4930570G19Rik
						NR_045065	4930556M19Rik
						NR_045153	E130008D07Rik
						NR_045172	2610316D01Rik
						NR_045195	A830082K12Rik
						NR_045376	4930549G23Rik
						NR_045448	B630019K06Rik
						NR_045535	Sh2d3c
						NR_045795	Gm16702
						NR_051981	H2-Q5
						NR_104383	Ncf1
						NR_104483	Arhgap25
						NR_106002	Mir7035
						NR_110357	Kctd17
						NR_110483	Lncppara
						NR_126563	4930447M23Rik
						NR_130960	B230354K17Rik
						NR_131212	Neat1
						NR_131247	Limk1
						NR_132106	Mir155hg
