# Supplementary material for: Inhibition of colony stimulating factor 1 receptor corrects maternal inflammation-induced microglial and synaptic dysfunction and behavioral abnormalities
Source: Mol Psychiatry. 2020 Feb 18;26(6):1808–31. doi: 10.1038/s41380-020-0671-2 (PMC7431382; doi:10.1038/s41380-020-0671-2)
Supplement: Supplementary file 10 — Data Set 5 [file 41380_2020_671_MOESM10_ESM.xlsx]

## Sheet: Sheet1
Supplementary Table 5: Expression of genes in the "formation of cellular protrusions" and "neuritogenesis" functions (Fig. 3c)
Symbol	Entrez Gene Name	RefSeq(A1#)	Entrez Gene ID for Human	Entrez Gene ID for Mouse	MG modules
A2m	alpha-2-macroglobulin	NM_175628	2	232345	AM
Agtr2	angiotensin II receptor type 2	NM_007429	186	11609	IM
Areg	amphiregulin	NM_009704	374	11839	REP-AM
Bbs1	Bardet-Biedl syndrome 1	NM_001033128	582	52028	MIA-IM
Brsk2	BR serine/threonine kinase 2	NM_001009930	9024	75770	AM
Btbd3	BTB domain containing 3	NM_001025431	22903	228662	MIA-IM, AM
Cntn1	contactin 1	NM_001159647	1272	12805	AM, JM
Csnk1d	casein kinase 1 delta	NM_027874	1453	104318	IM
Ctnnd2	catenin delta 2	NM_008729	1501	18163	AM
Cxcl12	C-X-C motif chemokine ligand 12	NM_021704	6387	20315	MIA-IM, AM
Dcc	DCC netrin 1 receptor	NM_007831	1630	13176	IM
Dcdc2	doublecortin domain containing 2	NM_177577	51473	195208	MIA-IM, AM
Dock7	dedicator of cytokinesis 7	NM_001290636	85440	67299	AM
Ednra	endothelin receptor type A	NM_010332	1909	13617	MIA-IM
Efnb1	ephrin B1	NM_010110	1947	13641	IM
Enc1	ectodermal-neural cortex 1	NM_007930	8507	13803	MIA-IM
Fgf13	fibroblast growth factor 13	NM_010200	2258	14168	AM, IM
Fnbp1	formin binding protein 1	NM_001177648	23048	14269	AM
Limk1	LIM domain kinase 1	NR_131247	3984	16885	MIA-IM, JM
Lrrtm1	leucine rich repeat transmembrane neuronal 1	NM_028880	347730	74342	MIA-IM
Lzts1	leucine zipper tumor suppressor 1	NM_199364	11178	211134	MIA-IM
Mef2a	myocyte enhancer factor 2A	NM_001291196	4205	17258	AM
Ncam2	neural cell adhesion molecule 2	NM_001113208	4685	17968	MIA-IM, AM
Nefl	neurofilament light	NM_010910	4747	18039	AM
Neurod1	neuronal differentiation 1	NM_010894	4760	18012	MIA-IM
Notch1	notch 1	NM_008714	4851	18128	MIA-IM
Ntn1	netrin 1	NM_008744	9423	18208	MIA-IM
Ntrk2	neurotrophic receptor tyrosine kinase 2	NM_008745	4915	18212	AM
Ntrk3	neurotrophic receptor tyrosine kinase 3	NM_008746	4916	18213	MIA-IM
Plau	plasminogen activator, urokinase	NM_008873	5328	18792	REP-AM
Ptn	pleiotrophin	NM_008973	5764	19242	MIA-IM
Ptprz1	protein tyrosine phosphatase, receptor type Z1	NM_001081306	5803	19283	MIA-IM
Ryr2	ryanodine receptor 2	NM_023868	6262	20191	AM
Sept4	septin 4	NM_001284398	5414	18952	AM
Slc11a2	solute carrier family 11 member 2	NM_001146161	4891	18174	IM
Snca	synuclein alpha	NM_001042451	6622	20617	JM
Ss18l1	SS18L1, nBAF chromatin remodeling complex subunit	NM_178750	26039	269397	MIA-IM
Tmem17	transmembrane protein 17	NM_153596	200728	103765	MIA-IM
Ugt8	UDP glycosyltransferase 8	NM_011674	7368	22239	JM
Wnt5a	Wnt family member 5A	NM_009524	7474	22418	MIA-IM
