# Supplementary material for: Inhibition of colony stimulating factor 1 receptor corrects maternal inflammation-induced microglial and synaptic dysfunction and behavioral abnormalities
Source: Mol Psychiatry. 2020 Feb 18;26(6):1808–31. doi: 10.1038/s41380-020-0671-2 (PMC7431382; doi:10.1038/s41380-020-0671-2)
Supplement: Supplementary file 11 — Data Set 6 [file 41380_2020_671_MOESM11_ESM.xlsx]

## Sheet: Sheet1
Supplementary Table 6: Data and Correlations of electrophysiology and spine/microglia morphology (Fig. 5m)
Variable	by Variable	Correlation	Count	Lower 95%	Upper 95%	Signif Prob
Dur1/2	Rn	0.7178	67	0.5772	0.8171	<.0001*
AP Rise	Rn	0.6658	68	0.508	0.7804	<.0001*
AP Rise	Dur1/2	0.8802	65	0.8103	0.9255	<.0001*
AP Fall	Rn	0.5594	66	0.3671	0.7059	<.0001*
AP Fall	Dur1/2	0.8942	64	0.831	0.9346	<.0001*
AP Fall	AP Rise	0.867	66	0.7909	0.9166	<.0001*
EPSC amplitude	Rn	-0.3488	44	-0.5851	-0.0579	0.0203*
EPSC amplitude	Dur1/2	-0.2629	40	-0.5309	0.0529	0.1012
EPSC amplitude	AP Rise	-0.2956	43	-0.5474	0.0052	0.0543
EPSC amplitude	AP Fall	-0.2344	42	-0.5025	0.0749	0.1352
EPSC rise time	Rn	0.0966	45	-0.2027	0.3794	0.5279
EPSC rise time	Dur1/2	0.2866	41	-0.0231	0.5461	0.0692
EPSC rise time	AP Rise	0.0919	44	-0.2107	0.3785	0.5528
EPSC rise time	AP Fall	0.199	43	-0.1077	0.4712	0.2007
EPSC rise time	EPSC amplitude	-0.3444	44	-0.5818	-0.0530	0.0220*
EPSC decay time 90-37%	Rn	0.3687	42	0.073	0.6049	0.0163*
EPSC decay time 90-37%	Dur1/2	0.169	39	-0.1548	0.46	0.3037
EPSC decay time 90-37%	AP Rise	0.2209	42	-0.0890	0.4918	0.1597
EPSC decay time 90-37%	AP Fall	0.1629	41	-0.1524	0.4481	0.3089
EPSC decay time 90-37%	EPSC amplitude	-0.5671	41	-0.7448	-0.3142	0.0001*
EPSC decay time 90-37%	EPSC rise time	0.5997	42	0.3616	0.7643	<.0001*
Avg # 9th order MG branches	Rn	0.4792	19	0.0319	0.7665	0.0379*
Avg # 9th order MG branches	Dur1/2	0.5096	17	0.0383	0.7954	0.0367*
Avg # 9th order MG branches	AP Rise	0.5709	17	0.1243	0.8251	0.0167*
Avg # 9th order MG branches	AP Fall	0.5234	17	0.0572	0.8022	0.0311*
Avg # 9th order MG branches	EPSC amplitude	-0.3487	13	-0.7547	0.2503	0.2429
Avg # 9th order MG branches	EPSC rise time	0.8216	13	0.4944	0.9448	0.0006*
Avg # 9th order MG branches	EPSC decay time 90-37%	0.7955	12	0.4078	0.9402	0.0020*
total interaction density	Rn	0.3096	29	-0.0642	0.6072	0.1022
total interaction density	Dur1/2	0.5097	27	0.1609	0.7454	0.0066*
total interaction density	AP Rise	0.463	27	0.1007	0.7169	0.0150*
total interaction density	AP Fall	0.6267	27	0.3238	0.8131	0.0005*
total interaction density	EPSC amplitude	-0.0956	24	-0.4805	0.3201	0.6566
total interaction density	EPSC rise time	0.0457	24	-0.3644	0.441	0.8321
total interaction density	EPSC decay time 90-37%	-0.1605	23	-0.5371	0.2696	0.4645
total interaction density	Avg # 9th order MG branches	0.4429	21	0.0138	0.7342	0.0444*
total interaction density	Avg #interactions/ MG	0.8249	32	0.6685	0.9114	<.0001*
thin spine interaction density	Rn	0.3131	29	-0.0603	0.6096	0.0982
thin spine interaction density	Dur1/2	0.4944	27	0.1409	0.7361	0.0088*
thin spine interaction density	AP Rise	0.4641	27	0.1021	0.7176	0.0147*
thin spine interaction density	AP Fall	0.6253	27	0.3217	0.8123	0.0005*
thin spine interaction density	EPSC amplitude	-0.1152	24	-0.4956	0.3022	0.5919
thin spine interaction density	EPSC rise time	0.026	24	-0.3814	0.4249	0.904
thin spine interaction density	EPSC decay time 90-37%	-0.1500	23	-0.5295	0.2795	0.4945
thin spine interaction density	Avg # 9th order MG branches	0.434	21	0.0028	0.7291	0.0493*
thin spine interaction density	total interaction density	0.9943	32	0.9882	0.9972	<.0001*
mush spine interaction density	Rn	0.1421	29	-0.2368	0.4834	0.4623
mush spine interaction density	Dur1/2	0.4756	27	0.1166	0.7246	0.0122*
mush spine interaction density	AP Rise	0.4297	27	0.0594	0.6961	0.0253*
mush spine interaction density	AP Fall	0.5449	27	0.2079	0.7662	0.0033*
mush spine interaction density	EPSC amplitude	-0.0801	24	-0.4684	0.3341	0.7098
mush spine interaction density	EPSC rise time	-0.0107	24	-0.4123	0.3944	0.9605
mush spine interaction density	EPSC decay time 90-37%	-0.1729	23	-0.5462	0.2577	0.4302
mush spine interaction density	Avg # 9th order MG branches	0.4213	21	-0.0127	0.7217	0.0572
mush spine interaction density	total interaction density	0.733	32	0.5162	0.8615	<.0001*
mush spine interaction density	thin spine interaction density	0.7011	32	0.4664	0.8436	<.0001*
total spine density	Rn	0.1996	29	-0.1801	0.5275	0.2993
total spine density	Dur1/2	0.19	27	-0.2048	0.5316	0.3426
total spine density	AP Rise	0.3587	27	-0.0247	0.6501	0.0661
total spine density	AP Fall	0.5111	27	0.1627	0.7462	0.0064*
total spine density	EPSC amplitude	-0.1488	24	-0.5209	0.2708	0.4877
total spine density	EPSC rise time	0.2038	24	-0.2174	0.5611	0.3394
total spine density	EPSC decay time 90-37%	0.0829	23	-0.3410	0.4787	0.7069
total spine density	Avg # 9th order MG branches	0.342	21	-0.1053	0.6741	0.1292
total spine density	total interaction density	0.5724	32	0.2795	0.7678	0.0006*
total spine density	thin spine interaction density	0.5975	32	0.3143	0.783	0.0003*
total spine density	mush spine interaction density	0.3889	32	0.0466	0.6495	0.0278*
thin spine density	Rn	0.1879	29	-0.1918	0.5187	0.3289
thin spine density	Dur1/2	0.147	27	-0.2468	0.4992	0.4643
thin spine density	AP Rise	0.3227	27	-0.0654	0.6259	0.1007
thin spine density	AP Fall	0.4609	27	0.098	0.7156	0.0155*
thin spine density	EPSC amplitude	-0.2107	24	-0.5660	0.2106	0.323
thin spine density	EPSC rise time	0.2516	24	-0.1689	0.5946	0.2356
thin spine density	EPSC decay time 90-37%	0.1505	23	-0.2790	0.5298	0.493
thin spine density	Avg # 9th order MG branches	0.2807	21	-0.1718	0.6354	0.2178
thin spine density	total interaction density	0.547	32	0.245	0.7522	0.0012*
thin spine density	thin spine interaction density	0.5778	32	0.287	0.7712	0.0005*
thin spine density	mush spine interaction density	0.3321	32	-0.0188	0.6101	0.0633
thin spine density	total spine density	0.9878	32	0.975	0.9941	<.0001*
mush spine density	Rn	0.1716	29	-0.2080	0.5063	0.3734
mush spine density	Dur1/2	0.416	27	0.0427	0.6873	0.0309*
mush spine density	AP Rise	0.2885	27	-0.1028	0.6025	0.1444
mush spine density	AP Fall	0.4334	27	0.0639	0.6984	0.0239*
mush spine density	EPSC amplitude	-0.0440	24	-0.4396	0.3659	0.8382
mush spine density	EPSC rise time	-0.1561	24	-0.5264	0.2639	0.4664
mush spine density	EPSC decay time 90-37%	-0.2632	23	-0.6093	0.1671	0.2249
mush spine density	Avg # 9th order MG branches	0.6038	21	0.2328	0.8214	0.0038*
mush spine density	total interaction density	0.6136	32	0.337	0.7927	0.0002*
mush spine density	thin spine interaction density	0.6035	32	0.3227	0.7867	0.0003*
mush spine density	mush spine interaction density	0.6374	32	0.3712	0.8068	<.0001*
mush spine density	total spine density	0.4845	32	0.1634	0.7128	0.0050*
mush spine density	thin spine density	0.3888	32	0.0464	0.6495	0.0279*
