# Supplementary material for: Inhibition of colony stimulating factor 1 receptor corrects maternal inflammation-induced microglial and synaptic dysfunction and behavioral abnormalities
Source: Mol Psychiatry. 2020 Feb 18;26(6):1808–31. doi: 10.1038/s41380-020-0671-2 (PMC7431382; doi:10.1038/s41380-020-0671-2)
Supplement: Supplementary file 12 — Data Set 7 [file 41380_2020_671_MOESM12_ESM.xlsx]

## Sheet: Sheet1
Supplementary Table 7: in situ hybridization probe sequences (Fig. 3e)
Name	Probe sequence 3-utr	NCBI sequence ID
Ncam2	GGGtaatacgactcactataggcgATCTAATTTTACACACAACTAATCTTCTTTCAAATGTGTAACAATTTTGTCCTGGTATCAGTGTACGTAAGATCAATGTCGAAAAATGCAGTGTGGTCATAAGGTGAAAAGAGTTCTCCAACAATGTTTCAATTTCTAATATCTGCAAAAGATAACTGACTGGCCCTTTCAAGCCTGGGTTCCCTGAAATTCCCCTGATAAAAAGCATACCCTTTATTATGTGCCTTCGTCTTAGTCTGAAAGCCCTCACAATAGTGTGTTTGCCCAAGATAAGATTTATAAACATGCAGGGCTTTCATACACTTCCCACATTTAGCTCACAACGTTTTTCTCTGCCTTCCATTACAACCTAATATTTTAGAGAGAAACATATTT…	NM_001113208
PTN	GGGtaatacgactcactataggcgCCACTACTACAAAAACATTTCTTTTCTCTTTGTTTTTGCCTATCATGTACTTAAGCTACAGATAACTGTTGAATAAAAAGCCTACAGTAGGTATAAATGGAATAATTAACTGATCCTGTTTGCTGATGCCCTTTTCCTGGTCCACAGACGGTGGCGTCTTTTAATCCAGCATCTTCTCCTGTTTCTTGCCTTCCTTTTTCTTCTTCTTTGACTCCGCTTGAGGCTTGGGCTTGGTGAGCTTGCCACAGGGCTTGGAGATGGTGACAGTTTTCTGACAGTCAGCATTGTGCAGAGCTCGCTTCAGGCTGCCAGTTCTGGTCTTCAAGGCGGTATTGAGGTCACATTCTCCCCAAGCCTGGAACTGGTACTTGCACT…	NM_008973
Wnt5a	GGGtaatacgactcactataggcgCAAGTAACATTTTATTTTATATTCTATCTTCCATTGGCATAAGCCTTTCAATGTTCttttttttAACCAGTGAAATATACAAATCACACAAGACAGAAATATGTACATTAAAAGTACAGAATAAAGGCCATAGGGGATATACAAAATATCTGAAGGATGCGTAGAATATCTTACATTAAATAGGttttttttAAAGCTAGGATTGTTAAACTCCACTCTGCTCATAAACATGAATCACTaaaaacaaaaacaaaaaaaGAACATAATCTGATTTAACAAATAagagagagagagagagagagagagaACTTCATGGTTTTTGTAGAATAAAAACCAAAAAGTGACATTTTAAACTAAATTAGTGCtttttttCAA…	NM_009524
Ntn1	GGGtaatacgactcactataggcgGGAACTTGCGCAGCCGCCGTGCCCATGTGTCCCGCCACTGGATCACCAGGCTGCTCTTGTCTGCCACGATGCCACTCTGGTCAGGTGAGTCCTCGGCATTACCCAACAGCAAGTACTTCTTGAGGGGCTTGATTTTGGGACACTTGCAGGCGATGTCTCGTGAGCGGATCCACAAACTCTGGTCACCACGGCGAATACGACTTGTGCCCTGCTTGTACACGGAGATGATGTTCACGGTGAACTTCCACCAGTCCCCTGCTTTGTCGGCCTTCAGGATGTGGATCTGGACAGCATAGTCCTTCCTGCAGTATTTCTTCATGTTCATCTTCAGCTTGCCTTTGGAGGCCTTGCAATAGGAGTCACAGTCTTCCGGTT…	NM_008744
Ctnnd2	GGGtaatacgactcactataggcgCACAATGCACTCTTCGTCTTTAATCTGTAATGTACATCGAATACTTTACAACAATGCATTAACAAAAGGCAAGAGACGTCTTGCTGTACAGAGGAACCCCAATGCAACTTGAAGCCTAGAGTCACACGGATGAAGAGAGTAAACAAAGCGTGAGAAGCCGTCCCCACAGTGTGTAAACTAGTCTGTCTTGTGCTTAGCGATAACCACGCCCACCACCCTGACTGTCTCCTCTCTCCTACCTTCAGCCTCACCGGACTATAAAGCACTTTCAAAATGCTATAGTTCAAACTAGAAAGGTGTTGAATGCGGTCACAATTAGGATTGCGTTTAGCTTCCTATCGATTTCCCAGTTAACTCTTGATTCATTTTAGCTTT…	NM_008729
Scramble	GGGtaatacgactcactataggcgATTGGAAAAGAGTAATTGCTTTGCTAAAAAACCAATCAATAATGGCAAAGCAGGGTTAATGTAAAAAAGAAACGATAAGAATATTATTACTTAAAAAATGACGCGGTCCTAGTTTTGGAGATGAGGTCAGCATTTAAGAAGTTCTGTCATAATCAACAGAGCAATCGTAACAGAGCATAGGAGGAGTATTAGTGAGGGAGAATAACGTTTCTAGACGAAAACACTCACGCAGATATCATCTATACACTTGATTGCACGA	Random DNA Sequence Genegrator (http://faculty.ucr.edu/~mmaduro/random.htm)
